# Supplementary material for: Conditionally Rare Taxa Contribute but Do Not Account for Changes in Soil Prokaryotic Community Structure
Source: Front Microbiol. 2018 Apr 27;9:809. doi: 10.3389/fmicb.2018.00809 (PMC5934496; doi:10.3389/fmicb.2018.00809)
Supplement: Supplementary file 1 [file Table_1.XLSX]

## Sheet: Sheet1
Site	Region	Land Use	Time Point	Number of samples taken
Abbotsford	Otago	Sheep + Beef	2014-05-01	12
Abbotsford	Otago	Sheep + Beef	2014-11-01	12
Abbotsford	Otago	Sheep + Beef	2015-05-01	12
Annavale	North Canterbury	High Country	2014-05-01	12
Annavale	North Canterbury	High Country	2014-11-01	12
Annavale	North Canterbury	High Country	2015-05-01	12
Backline	South Canterbury	Dairy	2014-05-01	12
Backline	South Canterbury	Dairy	2014-11-01	12
Backline	South Canterbury	Dairy	2015-05-01	12
Ben More Station	North Canterbury	High Country	2014-05-01	12
Ben More Station	North Canterbury	High Country	2014-11-01	12
Ben More Station	North Canterbury	High Country	2015-05-01	12
Cook Farming A	Southland	Sheep + Beef	2014-05-01	12
Cook Farming A	Southland	Sheep + Beef	2014-11-01	12
Cook Farming A	Southland	Sheep + Beef	2015-05-01	12
Cook Farming B	Southland	Sheep + Beef	2014-05-01	12
Cook Farming B	Southland	Sheep + Beef	2014-11-01	12
Cook Farming B	Southland	Sheep + Beef	2015-05-01	12
Cattle Flat Station	Southland	High Country	2014-05-01	12
Cattle Flat Station	Southland	High Country	2014-11-01	12
Cattle Flat Station	Southland	High Country	2015-05-01	12
Craiglynn	Otago	High Country	2014-05-01	12
Craiglynn	Otago	High Country	2014-11-01	12
Craiglynn	Otago	High Country	2015-05-01	12
Greenhill	South Canterbury	Sheep + Beef	2014-05-01	12
Greenhill	South Canterbury	Sheep + Beef	2014-11-01	12
Greenhill	South Canterbury	Sheep + Beef	2015-05-01	12
Gift	North Canterbury	Dairy	2014-05-01	12
Gift	North Canterbury	Dairy	2014-11-01	12
Gift	North Canterbury	Dairy	2015-05-01	12
Groundwater Holdings	North Canterbury	Dairy	2014-05-01	12
Groundwater Holdings	North Canterbury	Dairy	2014-11-01	12
Groundwater Holdings	North Canterbury	Dairy	2015-05-01	12
Jeff Keen	Southland	High Country	2014-05-01	12
Jeff Keen	Southland	High Country	2014-11-01	12
Jeff Keen	Southland	High Country	2015-05-01	12
Kelly Allison	Otago	Dairy	2014-05-01	12
Kelly Allison	Otago	Dairy	2014-11-01	12
Kelly Allison	Otago	Dairy	2015-05-01	12
Lindsay Hall	Otago	Dairy	2014-05-01	12
Lindsay Hall	Otago	Dairy	2014-11-01	12
Lindsay Hall	Otago	Dairy	2015-05-01	12
Mobh A	Southland	Dairy	2014-05-01	12
Mobh A	Southland	Dairy	2014-11-01	12
Mobh A	Southland	Dairy	2015-05-01	12
Mobh B	Southland	Dairy	2014-05-01	12
Mobh B	Southland	Dairy	2014-11-01	12
Mobh B	Southland	Dairy	2015-05-01	12
Muritah	South Canterbury	High Country	2014-05-01	12
Muritah	South Canterbury	High Country	2014-11-01	12
Muritah	South Canterbury	High Country	2015-05-01	12
Opawa	South Canterbury	High Country	2014-05-01	12
Opawa	South Canterbury	High Country	2014-11-01	12
Opawa	South Canterbury	High Country	2015-05-01	12
Orari	South Canterbury	Dairy	2014-05-01	12
Orari	South Canterbury	Dairy	2014-11-01	12
Orari	South Canterbury	Dairy	2015-05-01	12
Sam Burnett	South Canterbury	Sheep + Beef	2014-05-01	12
Sam Burnett	South Canterbury	Sheep + Beef	2014-11-01	12
Sam Burnett	South Canterbury	Sheep + Beef	2015-05-01	12
Smail	Otago	Sheep + Beef	2014-05-01	12
Smail	Otago	Sheep + Beef	2014-11-01	12
Smail	Otago	Sheep + Beef	2015-05-01	12
Stu Stevenson	Otago	High Country	2014-05-01	12
Stu Stevenson	Otago	High Country	2014-11-01	12
Stu Stevenson	Otago	High Country	2015-05-01	12
Tararua	North Canterbury	Dairy	2014-05-01	12
Tararua	North Canterbury	Dairy	2014-11-01	12
Tararua	North Canterbury	Dairy	2015-05-01	12
Woolomee	North Canterbury	Dairy	2014-05-01	12
Woolomee	North Canterbury	Dairy	2014-11-01	12
Woolomee	North Canterbury	Dairy	2015-05-01	12
