# Supplementary material for: Conditionally Rare Taxa Contribute but Do Not Account for Changes in Soil Prokaryotic Community Structure
Source: Front Microbiol. 2018 Apr 27;9:809. doi: 10.3389/fmicb.2018.00809 (PMC5934496; doi:10.3389/fmicb.2018.00809)
Supplement: Supplementary file 2 [file Table_2.XLSX]

## Sheet: Sheet1
SampleID	LandUse	Region	Time Point	pH	Resin P	Olsen P	K	Ca	Mg	Na	CEC	Total Base Saturation	Sulfate	Soil Order	Soil_Subgroup	Lat	Long
AF12.A	Sheep + Beef	Otago	2014-05-01	5.6	23	8	0.54	8.1	1.56	0.1	20	53	3	Brown	Typic Firm Brown	-45.8031	170.129
AF12.B	Sheep + Beef	Otago	2014-11-01	5.6	25	11	0.58	6.8	1.5	0.09	18	51	4	Brown	Typic Firm Brown	-45.8031	170.129
AF12.C	Sheep + Beef	Otago	2015-05-01	5.7	34	9	0.59	7.8	1.71	0.12	20	52	4	Brown	Typic Firm Brown	-45.8031	170.129
AF3.A	Sheep + Beef	Otago	2014-05-01	5.6	23	8	0.54	8.1	1.56	0.1	20	53	3	Brown	Typic Firm Brown	-45.8031	170.129
AF3.C	Sheep + Beef	Otago	2015-05-01	5.7	34	9	0.59	7.8	1.71	0.12	20	52	4	Brown	Typic Firm Brown	-45.8031	170.129
AF4.A	Sheep + Beef	Otago	2014-05-01	5.6	23	8	0.54	8.1	1.56	0.1	20	53	3	Brown	Typic Firm Brown	-45.8031	170.129
AF4.B	Sheep + Beef	Otago	2014-11-01	5.6	25	11	0.58	6.8	1.5	0.09	18	51	4	Brown	Typic Firm Brown	-45.8031	170.129
AF4.C	Sheep + Beef	Otago	2015-05-01	5.7	34	9	0.59	7.8	1.71	0.12	20	52	4	Brown	Typic Firm Brown	-45.8031	170.129
AF8.A	Sheep + Beef	Otago	2014-05-01	5.6	23	8	0.54	8.1	1.56	0.1	20	53	3	Brown	Typic Firm Brown	-45.8031	170.129
AF8.B	Sheep + Beef	Otago	2014-11-01	5.6	25	11	0.58	6.8	1.5	0.09	18	51	4	Brown	Typic Firm Brown	-45.8031	170.129
AF8.C	Sheep + Beef	Otago	2015-05-01	5.7	34	9	0.59	7.8	1.71	0.12	20	52	4	Brown	Typic Firm Brown	-45.8031	170.129
Arari1.A	Dairy	South Canterbury	2014-05-01	5.6	107	36	0.63	13.2	3.82	0.25	27	67	25	Pallic	Mottled Immature Pallic	-44.1564	171.304
Arari10.A	Dairy	South Canterbury	2014-05-01	5.6	107	36	0.63	13.2	3.82	0.25	27	67	25	Pallic	Mottled Immature Pallic	-44.1564	171.304
Arari5.A	Dairy	South Canterbury	2014-05-01	5.6	107	36	0.63	13.2	3.82	0.25	27	67	25	Pallic	Mottled Immature Pallic	-44.1564	171.304
Arari9.A	Dairy	South Canterbury	2014-05-01	5.6	107	36	0.63	13.2	3.82	0.25	27	67	25	Pallic	Mottled Immature Pallic	-44.1564	171.304
AV1.A	High Country	North Canterbury	2014-05-01	5.9	47	36	1.24	10.8	2.16	0.09	27	63	25	Pallic	Typic Immature Pallic	-43.33	171.862
AV1.B	High Country	North Canterbury	2014-11-01	5.8	40	11	1.08	9.7	2.02	0.09	22	57	6	Pallic	Typic Immature Pallic	-43.33	171.862
AV1.C	High Country	North Canterbury	2015-05-01	5.8	38	11	0.73	8.6	1.78	0.09	19	58	4	Pallic	Typic Immature Pallic	-43.33	171.862
AV10.A	High Country	North Canterbury	2014-05-01	5.9	47	36	1.24	10.8	2.16	0.09	27	63	25	Pallic	Typic Immature Pallic	-43.33	171.862
AV10.B	High Country	North Canterbury	2014-11-01	5.8	40	11	1.08	9.7	2.02	0.09	22	57	6	Pallic	Typic Immature Pallic	-43.33	171.862
AV10.C	High Country	North Canterbury	2015-05-01	5.8	38	11	0.73	8.6	1.78	0.09	19	58	4	Pallic	Typic Immature Pallic	-43.33	171.862
AV5.A	High Country	North Canterbury	2014-05-01	5.9	47	36	1.24	10.8	2.16	0.09	27	63	25	Pallic	Typic Immature Pallic	-43.33	171.862
AV5.C	High Country	North Canterbury	2015-05-01	5.8	38	11	0.73	8.6	1.78	0.09	19	58	4	Pallic	Typic Immature Pallic	-43.33	171.862
AV9.A	High Country	North Canterbury	2014-05-01	5.9	47	36	1.24	10.8	2.16	0.09	27	63	25	Pallic	Typic Immature Pallic	-43.33	171.862
AV9.B	High Country	North Canterbury	2014-11-01	5.8	40	11	1.08	9.7	2.02	0.09	22	57	6	Pallic	Typic Immature Pallic	-43.33	171.862
AV9.C	High Country	North Canterbury	2015-05-01	5.8	38	11	0.73	8.6	1.78	0.09	19	58	4	Pallic	Typic Immature Pallic	-43.33	171.862
Back1.A	Dairy	South Canterbury	2014-05-01	6.3	59	19	0.26	14.6	1.29	0.28	20	82	12	Pallic	Fragic Perch-gley Pallic	-44.5414	170.977
Back1.B	Dairy	South Canterbury	2014-11-01	6.6	67	20	0.21	14.5	1.27	0.29	21	79	12	Pallic	Fragic Perch-gley Pallic	-44.5414	170.977
Back1.C	Dairy	South Canterbury	2015-05-01	6.5	69	22	0.21	14.4	1.35	0.31	20	81	6	Pallic	Fragic Perch-gley Pallic	-44.5414	170.977
Back10.A	Dairy	South Canterbury	2014-05-01	6.3	59	19	0.26	14.6	1.29	0.28	20	82	12	Pallic	Fragic Perch-gley Pallic	-44.5414	170.977
Back10.C	Dairy	South Canterbury	2015-05-01	6.5	69	22	0.21	14.4	1.35	0.31	20	81	6	Pallic	Fragic Perch-gley Pallic	-44.5414	170.977
Back5.B	Dairy	South Canterbury	2014-11-01	6.6	67	20	0.21	14.5	1.27	0.29	21	79	12	Pallic	Fragic Perch-gley Pallic	-44.5414	170.977
Back5.C	Dairy	South Canterbury	2015-05-01	6.5	69	22	0.21	14.4	1.35	0.31	20	81	6	Pallic	Fragic Perch-gley Pallic	-44.5414	170.977
Back9.A	Dairy	South Canterbury	2014-05-01	6.3	59	19	0.26	14.6	1.29	0.28	20	82	12	Pallic	Fragic Perch-gley Pallic	-44.5414	170.977
Back9.B	Dairy	South Canterbury	2014-11-01	6.6	67	20	0.21	14.5	1.27	0.29	21	79	12	Pallic	Fragic Perch-gley Pallic	-44.5414	170.977
Back9.C	Dairy	South Canterbury	2015-05-01	6.5	69	22	0.21	14.4	1.35	0.31	20	81	6	Pallic	Fragic Perch-gley Pallic	-44.5414	170.977
BMS1.A	High Country	North Canterbury	2014-05-01	5.3	36	15	0.71	5.7	1.5	0.07	22	36	5	Brown	Acidic Orthic Brown	-43.3372	171.927
BMS1.B	High Country	North Canterbury	2014-11-01	5.4	28	17	0.66	4.7	1.34	0.05	20	34	4	Brown	Acidic Orthic Brown	-43.3372	171.927
BMS1.C	High Country	North Canterbury	2015-05-01	5.5	31	19	0.68	5.3	1.4	0.06	21	35	4	Brown	Acidic Orthic Brown	-43.3372	171.927
BMS10.A	High Country	North Canterbury	2014-05-01	5.3	36	15	0.71	5.7	1.5	0.07	22	36	5	Brown	Acidic Orthic Brown	-43.3372	171.927
BMS10.B	High Country	North Canterbury	2014-11-01	5.4	28	17	0.66	4.7	1.34	0.05	20	34	4	Brown	Acidic Orthic Brown	-43.3372	171.927
BMS10.C	High Country	North Canterbury	2015-05-01	5.5	31	19	0.68	5.3	1.4	0.06	21	35	4	Brown	Acidic Orthic Brown	-43.3372	171.927
BMS5.B	High Country	North Canterbury	2014-11-01	5.4	28	17	0.66	4.7	1.34	0.05	20	34	4	Brown	Acidic Orthic Brown	-43.3372	171.927
BMS5.C	High Country	North Canterbury	2015-05-01	5.5	31	19	0.68	5.3	1.4	0.06	21	35	4	Brown	Acidic Orthic Brown	-43.3372	171.927
BMS9.A	High Country	North Canterbury	2014-05-01	5.3	36	15	0.71	5.7	1.5	0.07	22	36	5	Brown	Acidic Orthic Brown	-43.3372	171.927
BMS9.B	High Country	North Canterbury	2014-11-01	5.4	28	17	0.66	4.7	1.34	0.05	20	34	4	Brown	Acidic Orthic Brown	-43.3372	171.927
BMS9.C	High Country	North Canterbury	2015-05-01	5.5	31	19	0.68	5.3	1.4	0.06	21	35	4	Brown	Acidic Orthic Brown	-43.3372	171.927
CFA12.A	Sheep + Beef	Southland	2014-05-01	6.2	25	8	0.47	14.4	1.09	0.24	28	58	5	Brown	Acidic-pedal Allophanic Brown	-46.4503	168.948
CFA12.B	Sheep + Beef	Southland	2014-11-01	6.1	22	9	0.34	11.4	0.8	0.22	24	53	5	Brown	Acidic-pedal Allophanic Brown	-46.4503	168.948
CFA12.C	Sheep + Beef	Southland	2015-05-01	6.1	24	8	0.24	10.6	0.82	0.19	23	52	4	Brown	Acidic-pedal Allophanic Brown	-46.4503	168.948
CFA3.A	Sheep + Beef	Southland	2014-05-01	6.2	25	8	0.47	14.4	1.09	0.24	28	58	5	Brown	Acidic-pedal Allophanic Brown	-46.4503	168.948
CFA3.C	Sheep + Beef	Southland	2015-05-01	6.1	24	8	0.24	10.6	0.82	0.19	23	52	4	Brown	Acidic-pedal Allophanic Brown	-46.4503	168.948
CFA4.A	Sheep + Beef	Southland	2014-05-01	6.2	25	8	0.47	14.4	1.09	0.24	28	58	5	Brown	Acidic-pedal Allophanic Brown	-46.4503	168.948
CFA4.C	Sheep + Beef	Southland	2015-05-01	6.1	24	8	0.24	10.6	0.82	0.19	23	52	4	Brown	Acidic-pedal Allophanic Brown	-46.4503	168.948
CFA8.A	Sheep + Beef	Southland	2014-05-01	6.2	25	8	0.47	14.4	1.09	0.24	28	58	5	Brown	Acidic-pedal Allophanic Brown	-46.4503	168.948
CFA8.B	Sheep + Beef	Southland	2014-11-01	6.1	22	9	0.34	11.4	0.8	0.22	24	53	5	Brown	Acidic-pedal Allophanic Brown	-46.4503	168.948
CFA8.C	Sheep + Beef	Southland	2015-05-01	6.1	24	8	0.24	10.6	0.82	0.19	23	52	4	Brown	Acidic-pedal Allophanic Brown	-46.4503	168.948
CFB12.A	Sheep + Beef	Southland	2014-05-01	6	16	5	0.34	11.6	1.06	0.31	28	48	12	Brown	Acidic Firm Brown	-46.46	168.957
CFB12.B	Sheep + Beef	Southland	2014-11-01	6	14	6	0.3	10.2	0.99	0.36	26	46	11	Brown	Acidic Firm Brown	-46.46	168.957
CFB12.C	Sheep + Beef	Southland	2015-05-01	6.1	15	7	0.33	10.1	1.01	0.39	26	46	16	Brown	Acidic Firm Brown	-46.46	168.957
CFB3.B	Sheep + Beef	Southland	2014-11-01	6	14	6	0.3	10.2	0.99	0.36	26	46	11	Brown	Acidic Firm Brown	-46.46	168.957
CFB3.C	Sheep + Beef	Southland	2015-05-01	6.1	15	7	0.33	10.1	1.01	0.39	26	46	16	Brown	Acidic Firm Brown	-46.46	168.957
CFB4.A	Sheep + Beef	Southland	2014-05-01	6	16	5	0.34	11.6	1.06	0.31	28	48	12	Brown	Acidic Firm Brown	-46.46	168.957
CFB4.B	Sheep + Beef	Southland	2014-11-01	6	14	6	0.3	10.2	0.99	0.36	26	46	11	Brown	Acidic Firm Brown	-46.46	168.957
CFB4.C	Sheep + Beef	Southland	2015-05-01	6.1	15	7	0.33	10.1	1.01	0.39	26	46	16	Brown	Acidic Firm Brown	-46.46	168.957
CFB8.A	Sheep + Beef	Southland	2014-05-01	6	16	5	0.34	11.6	1.06	0.31	28	48	12	Brown	Acidic Firm Brown	-46.46	168.957
CFB8.B	Sheep + Beef	Southland	2014-11-01	6	14	6	0.3	10.2	0.99	0.36	26	46	11	Brown	Acidic Firm Brown	-46.46	168.957
CFB8.C	Sheep + Beef	Southland	2015-05-01	6.1	15	7	0.33	10.1	1.01	0.39	26	46	16	Brown	Acidic Firm Brown	-46.46	168.957
CFS12.A	High Country	Southland	2014-05-01	5.2	37	9	1.01	9.7	2.71	0.12	32	42	4	Brown	Typic Acid Brown	-45.7281	168.684
CFS12.B	High Country	Southland	2014-11-01	4.9	37	9	0.6	3.9	1.46	0.15	27	22	14	Brown	Typic Acid Brown	-45.7281	168.684
CFS12.C	High Country	Southland	2015-05-01	5.5	36	15	1.03	8.7	2.57	0.12	30	42	7	Brown	Typic Acid Brown	-45.7281	168.684
CFS3.A	High Country	Southland	2014-05-01	5.2	37	9	1.01	9.7	2.71	0.12	32	42	4	Brown	Typic Acid Brown	-45.7281	168.684
CFS3.B	High Country	Southland	2014-11-01	4.9	37	9	0.6	3.9	1.46	0.15	27	22	14	Brown	Typic Acid Brown	-45.7281	168.684
CFS3.C	High Country	Southland	2015-05-01	5.5	36	15	1.03	8.7	2.57	0.12	30	42	7	Brown	Typic Acid Brown	-45.7281	168.684
CFS4.A	High Country	Southland	2014-05-01	5.2	37	9	1.01	9.7	2.71	0.12	32	42	4	Brown	Typic Acid Brown	-45.7281	168.684
CFS4.B	High Country	Southland	2014-11-01	4.9	37	9	0.6	3.9	1.46	0.15	27	22	14	Brown	Typic Acid Brown	-45.7281	168.684
CFS4.C	High Country	Southland	2015-05-01	5.5	36	15	1.03	8.7	2.57	0.12	30	42	7	Brown	Typic Acid Brown	-45.7281	168.684
CFS7.C	High Country	Southland	2015-05-01	5.5	50	14	0.81	9.3	2.31	0.1	28	45	6	Brown	Typic Acid Brown	-45.7281	168.684
CFS8.A	High Country	Southland	2014-05-01	5.2	37	9	1.01	9.7	2.71	0.12	32	42	4	Brown	Typic Acid Brown	-45.7281	168.684
CFS8.B	High Country	Southland	2014-11-01	4.9	37	9	0.6	3.9	1.46	0.15	27	22	14	Brown	Typic Acid Brown	-45.7281	168.684
CFS8.C	High Country	Southland	2015-05-01	5.5	36	15	1.03	8.7	2.57	0.12	30	42	7	Brown	Typic Acid Brown	-45.7281	168.684
CL12.B	High Country	Otago	2014-11-01	6	26	8	0.34	11.4	0.9	0.13	20	64	4	Pallic	Mottled Laminar Pallic	-45.46	170.25
CL12.C	High Country	Otago	2015-05-01	6.2	30	12	0.38	10.8	0.93	0.16	20	63	3	Pallic	Mottled Laminar Pallic	-45.46	170.25
CL3.A	High Country	Otago	2014-05-01	6	27	8	0.37	12.5	0.94	0.16	22	65	4	Pallic	Mottled Laminar Pallic	-45.46	170.25
CL3.C	High Country	Otago	2015-05-01	6.2	30	12	0.38	10.8	0.93	0.16	20	63	3	Pallic	Mottled Laminar Pallic	-45.46	170.25
CL4.A	High Country	Otago	2014-05-01	6	27	8	0.37	12.5	0.94	0.16	22	65	4	Pallic	Mottled Laminar Pallic	-45.46	170.25
CL4.B	High Country	Otago	2014-11-01	6	26	8	0.34	11.4	0.9	0.13	20	64	4	Pallic	Mottled Laminar Pallic	-45.46	170.25
CL4.C	High Country	Otago	2015-05-01	6.2	30	12	0.38	10.8	0.93	0.16	20	63	3	Pallic	Mottled Laminar Pallic	-45.46	170.25
CL8.C	High Country	Otago	2015-05-01	6.2	30	12	0.38	10.8	0.93	0.16	20	63	3	Pallic	Mottled Laminar Pallic	-45.46	170.25
GH1.A	Sheep + Beef	South Canterbury	2014-05-01	6.1	81	35	0.74	8.8	1.49	0.21	15	75	13	Pallic	Mottled Fragic Pallic	-44.3056	170.873
GH1.B	Sheep + Beef	South Canterbury	2014-11-01	6.1	59	24	0.42	8.7	1.43	0.2	16	66	9	Pallic	Mottled Fragic Pallic	-44.3056	170.873
GH1.C	Sheep + Beef	South Canterbury	2015-05-01	6.2	59	26	0.37	8	1.28	0.17	15	65	9	Pallic	Mottled Fragic Pallic	-44.3056	170.873
GH10.A	Sheep + Beef	South Canterbury	2014-05-01	6.1	81	35	0.74	8.8	1.49	0.21	15	75	13	Pallic	Mottled Fragic Pallic	-44.3056	170.873
GH10.B	Sheep + Beef	South Canterbury	2014-11-01	6.1	59	24	0.42	8.7	1.43	0.2	16	66	9	Pallic	Mottled Fragic Pallic	-44.3056	170.873
GH10.C	Sheep + Beef	South Canterbury	2015-05-01	6.2	59	26	0.37	8	1.28	0.17	15	65	9	Pallic	Mottled Fragic Pallic	-44.3056	170.873
GH5.A	Sheep + Beef	South Canterbury	2014-05-01	6.1	81	35	0.74	8.8	1.49	0.21	15	75	13	Pallic	Mottled Fragic Pallic	-44.3056	170.873
GH5.B	Sheep + Beef	South Canterbury	2014-11-01	6.1	59	24	0.42	8.7	1.43	0.2	16	66	9	Pallic	Mottled Fragic Pallic	-44.3056	170.873
GH5.C	Sheep + Beef	South Canterbury	2015-05-01	6.2	59	26	0.37	8	1.28	0.17	15	65	9	Pallic	Mottled Fragic Pallic	-44.3056	170.873
GH9.A	Sheep + Beef	South Canterbury	2014-05-01	6.1	81	35	0.74	8.8	1.49	0.21	15	75	13	Pallic	Mottled Fragic Pallic	-44.3056	170.873
GH9.B	Sheep + Beef	South Canterbury	2014-11-01	6.1	59	24	0.42	8.7	1.43	0.2	16	66	9	Pallic	Mottled Fragic Pallic	-44.3056	170.873
GH9.C	Sheep + Beef	South Canterbury	2015-05-01	6.2	59	26	0.37	8	1.28	0.17	15	65	9	Pallic	Mottled Fragic Pallic	-44.3056	170.873
Gift1.A	Dairy	North Canterbury	2014-05-01	6.2	114	42	1.09	12.8	2.84	0.18	23	74	8	Pallic	Typic Immature Pallic	-43.6583	172.158
Gift1.B	Dairy	North Canterbury	2014-11-01	6.4	99	36	0.54	12	3.09	0.22	21	75	9	Pallic	Typic Immature Pallic	-43.6583	172.158
Gift1.C	Dairy	North Canterbury	2015-05-01	6.4	110	41	0.7	13.4	3.35	0.24	23	76	4	Pallic	Typic Immature Pallic	-43.6583	172.158
Gift10.A	Dairy	North Canterbury	2014-05-01	6.2	114	42	1.09	12.8	2.84	0.18	23	74	8	Pallic	Typic Immature Pallic	-43.6583	172.158
Gift10.B	Dairy	North Canterbury	2014-11-01	6.4	99	36	0.54	12	3.09	0.22	21	75	9	Pallic	Typic Immature Pallic	-43.6583	172.158
Gift10.C	Dairy	North Canterbury	2015-05-01	6.4	110	41	0.7	13.4	3.35	0.24	23	76	4	Pallic	Typic Immature Pallic	-43.6583	172.158
Gift5.A	Dairy	North Canterbury	2014-05-01	6.2	114	42	1.09	12.8	2.84	0.18	23	74	8	Pallic	Typic Immature Pallic	-43.6583	172.158
Gift5.B	Dairy	North Canterbury	2014-11-01	6.4	99	36	0.54	12	3.09	0.22	21	75	9	Pallic	Typic Immature Pallic	-43.6583	172.158
Gift5.C	Dairy	North Canterbury	2015-05-01	6.4	110	41	0.7	13.4	3.35	0.24	23	76	4	Pallic	Typic Immature Pallic	-43.6583	172.158
Gift9.A	Dairy	North Canterbury	2014-05-01	6.2	114	42	1.09	12.8	2.84	0.18	23	74	8	Pallic	Typic Immature Pallic	-43.6583	172.158
Gift9.B	Dairy	North Canterbury	2014-11-01	6.4	99	36	0.54	12	3.09	0.22	21	75	9	Pallic	Typic Immature Pallic	-43.6583	172.158
Gift9.C	Dairy	North Canterbury	2015-05-01	6.4	110	41	0.7	13.4	3.35	0.24	23	76	4	Pallic	Typic Immature Pallic	-43.6583	172.158
Ground1.A	Dairy	North Canterbury	2014-05-01	5.5	62	30	0.48	7.3	1.7	0.17	18	53	5	Gley	Typic Orthic Gley	-43.6658	172.264
Ground1.B	Dairy	North Canterbury	2014-11-01	5.6	65	29	0.43	6.7	1.65	0.18	17	53	5	Gley	Typic Orthic Gley	-43.6658	172.264
Ground1.C	Dairy	North Canterbury	2015-05-01	5.5	73	36	0.38	7.2	1.84	0.17	17	55	5	Gley	Typic Orthic Gley	-43.6658	172.264
Ground10.A	Dairy	North Canterbury	2014-05-01	5.5	62	30	0.48	7.3	1.7	0.17	18	53	5	Gley	Typic Orthic Gley	-43.6658	172.264
Ground10.B	Dairy	North Canterbury	2014-11-01	5.6	65	29	0.43	6.7	1.65	0.18	17	53	5	Gley	Typic Orthic Gley	-43.6658	172.264
Ground10.C	Dairy	North Canterbury	2015-05-01	5.5	73	36	0.38	7.2	1.84	0.17	17	55	5	Gley	Typic Orthic Gley	-43.6658	172.264
Ground5.A	Dairy	North Canterbury	2014-05-01	5.5	62	30	0.48	7.3	1.7	0.17	18	53	5	Gley	Typic Orthic Gley	-43.6658	172.264
Ground5.B	Dairy	North Canterbury	2014-11-01	5.6	65	29	0.43	6.7	1.65	0.18	17	53	5	Gley	Typic Orthic Gley	-43.6658	172.264
Ground5.C	Dairy	North Canterbury	2015-05-01	5.5	73	36	0.38	7.2	1.84	0.17	17	55	5	Gley	Typic Orthic Gley	-43.6658	172.264
Ground9.A	Dairy	North Canterbury	2014-05-01	5.5	62	30	0.48	7.3	1.7	0.17	18	53	5	Gley	Typic Orthic Gley	-43.6658	172.264
Ground9.B	Dairy	North Canterbury	2014-11-01	5.6	65	29	0.43	6.7	1.65	0.18	17	53	5	Gley	Typic Orthic Gley	-43.6658	172.264
Ground9.C	Dairy	North Canterbury	2015-05-01	5.5	73	36	0.38	7.2	1.84	0.17	17	55	5	Gley	Typic Orthic Gley	-43.6658	172.264
JK12.A	High Country	Southland	2014-05-01	5.1	28	6	0.68	3.8	1.67	0.13	28	22	4	Brown	Typic Acid Brown	-45.7478	168.587
JK12.B	High Country	Southland	2014-11-01	5.1	43	16	0.82	9.6	2.77	0.16	32	42	5	Brown	Typic Acid Brown	-45.7478	168.587
JK12.C	High Country	Southland	2015-05-01	5.1	32	10	0.53	3.5	1.38	0.12	27	20	6	Brown	Typic Acid Brown	-45.7478	168.587
JK3.B	High Country	Southland	2014-11-01	5.1	43	16	0.82	9.6	2.77	0.16	32	42	5	Brown	Typic Acid Brown	-45.7478	168.587
JK3.C	High Country	Southland	2015-05-01	5.1	32	10	0.53	3.5	1.38	0.12	27	20	6	Brown	Typic Acid Brown	-45.7478	168.587
JK4.A	High Country	Southland	2014-05-01	5.1	28	6	0.68	3.8	1.67	0.13	28	22	4	Brown	Typic Acid Brown	-45.7478	168.587
JK4.B	High Country	Southland	2014-11-01	5.1	43	16	0.82	9.6	2.77	0.16	32	42	5	Brown	Typic Acid Brown	-45.7478	168.587
JK4.C	High Country	Southland	2015-05-01	5.1	32	10	0.53	3.5	1.38	0.12	27	20	6	Brown	Typic Acid Brown	-45.7478	168.587
JK8.A	High Country	Southland	2014-05-01	5.1	28	6	0.68	3.8	1.67	0.13	28	22	4	Brown	Typic Acid Brown	-45.7478	168.587
JK8.C	High Country	Southland	2015-05-01	5.1	32	10	0.53	3.5	1.38	0.12	27	20	6	Brown	Typic Acid Brown	-45.7478	168.587
KA12.A	Dairy	Otago	2014-05-01	5.6	105	45	0.55	10.5	2.87	0.19	22	65	30	Gley	Typic Orthic Gley	-45.8736	170.194
KA12.B	Dairy	Otago	2014-11-01	5.7	96	44	0.39	9.9	2.75	0.21	22	60	7	Gley	Typic Orthic Gley	-45.8736	170.194
KA12.C	Dairy	Otago	2015-05-01	5.8	110	48	0.38	9.1	2.46	0.21	20	60	15	Gley	Typic Orthic Gley	-45.8736	170.194
KA3.A	Dairy	Otago	2014-05-01	5.6	105	45	0.55	10.5	2.87	0.19	22	65	30	Gley	Typic Orthic Gley	-45.8736	170.194
KA3.B	Dairy	Otago	2014-11-01	5.7	96	44	0.39	9.9	2.75	0.21	22	60	7	Gley	Typic Orthic Gley	-45.8736	170.194
KA3.C	Dairy	Otago	2015-05-01	5.8	110	48	0.38	9.1	2.46	0.21	20	60	15	Gley	Typic Orthic Gley	-45.8736	170.194
KA4.A	Dairy	Otago	2014-05-01	5.6	105	45	0.55	10.5	2.87	0.19	22	65	30	Gley	Typic Orthic Gley	-45.8736	170.194
KA4.B	Dairy	Otago	2014-11-01	5.7	96	44	0.39	9.9	2.75	0.21	22	60	7	Gley	Typic Orthic Gley	-45.8736	170.194
KA4.C	Dairy	Otago	2015-05-01	5.8	110	48	0.38	9.1	2.46	0.21	20	60	15	Gley	Typic Orthic Gley	-45.8736	170.194
KA8.A	Dairy	Otago	2014-05-01	5.6	105	45	0.55	10.5	2.87	0.19	22	65	30	Gley	Typic Orthic Gley	-45.8736	170.194
KA8.B	Dairy	Otago	2014-11-01	5.7	96	44	0.39	9.9	2.75	0.21	22	60	7	Gley	Typic Orthic Gley	-45.8736	170.194
KA8.C	Dairy	Otago	2015-05-01	5.8	110	48	0.38	9.1	2.46	0.21	20	60	15	Gley	Typic Orthic Gley	-45.8736	170.194
LH12.A	Dairy	Otago	2014-05-01	5.8	103	26	0.77	23.4	4.48	0.38	43	67	61	Gley	Peaty Orthic Gley	-45.9231	170.151
LH12.B	Dairy	Otago	2014-11-01	5.9	121	33	1.17	22.9	4.75	0.41	43	68	57	Gley	Peaty Orthic Gley	-45.9231	170.151
LH12.C	Dairy	Otago	2015-05-01	5.8	105	25	0.89	21.3	4.45	0.39	41	66	104	Gley	Peaty Orthic Gley	-45.9231	170.151
LH3.A	Dairy	Otago	2014-05-01	5.8	103	26	0.77	23.4	4.48	0.38	43	67	61	Gley	Peaty Orthic Gley	-45.9231	170.151
LH3.B	Dairy	Otago	2014-11-01	5.9	121	33	1.17	22.9	4.75	0.41	43	68	57	Gley	Peaty Orthic Gley	-45.9231	170.151
LH3.C	Dairy	Otago	2015-05-01	5.8	105	25	0.89	21.3	4.45	0.39	41	66	104	Gley	Peaty Orthic Gley	-45.9231	170.151
LH4.A	Dairy	Otago	2014-05-01	5.8	103	26	0.77	23.4	4.48	0.38	43	67	61	Gley	Peaty Orthic Gley	-45.9231	170.151
LH4.B	Dairy	Otago	2014-11-01	5.9	121	33	1.17	22.9	4.75	0.41	43	68	57	Gley	Peaty Orthic Gley	-45.9231	170.151
LH4.C	Dairy	Otago	2015-05-01	5.8	105	25	0.89	21.3	4.45	0.39	41	66	104	Gley	Peaty Orthic Gley	-45.9231	170.151
LH8.A	Dairy	Otago	2014-05-01	5.8	103	26	0.77	23.4	4.48	0.38	43	67	61	Gley	Peaty Orthic Gley	-45.9231	170.151
LH8.B	Dairy	Otago	2014-11-01	5.9	121	33	1.17	22.9	4.75	0.41	43	68	57	Gley	Peaty Orthic Gley	-45.9231	170.151
LH8.C	Dairy	Otago	2015-05-01	5.8	105	25	0.89	21.3	4.45	0.39	41	66	104	Gley	Peaty Orthic Gley	-45.9231	170.151
MobhA12.A	Dairy	Southland	2014-05-01	6.2	44	21	0.79	6.6	1.04	0.16	16	54	8	Recent	Mottled-acidic Fluvial Recent	-46.1453	168.899
MobhA12.B	Dairy	Southland	2014-11-01	5.8	62	27	0.94	8.1	1.47	0.18	20	54	4	Recent	Mottled-acidic Fluvial Recent	-46.1453	168.899
MobhA12.C	Dairy	Southland	2015-05-01	6.1	59	23	0.55	8	1.28	0.12	18	57	3	Recent	Mottled-acidic Fluvial Recent	-46.1453	168.899
MobhA3.A	Dairy	Southland	2014-05-01	6.2	44	21	0.79	6.6	1.04	0.16	16	54	8	Recent	Mottled-acidic Fluvial Recent	-46.1453	168.899
MobhA3.B	Dairy	Southland	2014-11-01	5.8	62	27	0.94	8.1	1.47	0.18	20	54	4	Recent	Mottled-acidic Fluvial Recent	-46.1453	168.899
MobhA3.C	Dairy	Southland	2015-05-01	6.1	59	23	0.55	8	1.28	0.12	18	57	3	Recent	Mottled-acidic Fluvial Recent	-46.1453	168.899
MobhA4.A	Dairy	Southland	2014-05-01	6.2	44	21	0.79	6.6	1.04	0.16	16	54	8	Recent	Mottled-acidic Fluvial Recent	-46.1453	168.899
MobhA4.B	Dairy	Southland	2014-11-01	5.8	62	27	0.94	8.1	1.47	0.18	20	54	4	Recent	Mottled-acidic Fluvial Recent	-46.1453	168.899
MobhA4.C	Dairy	Southland	2015-05-01	6.1	59	23	0.55	8	1.28	0.12	18	57	3	Recent	Mottled-acidic Fluvial Recent	-46.1453	168.899
MobhA8.A	Dairy	Southland	2014-05-01	6.2	44	21	0.79	6.6	1.04	0.16	16	54	8	Recent	Mottled-acidic Fluvial Recent	-46.1453	168.899
MobhA8.B	Dairy	Southland	2014-11-01	5.8	62	27	0.94	8.1	1.47	0.18	20	54	4	Recent	Mottled-acidic Fluvial Recent	-46.1453	168.899
MobhA8.C	Dairy	Southland	2015-05-01	6.1	59	23	0.55	8	1.28	0.12	18	57	3	Recent	Mottled-acidic Fluvial Recent	-46.1453	168.899
MobhB12.A	Dairy	Southland	2014-05-01	5.8	109	40	0.94	12.7	2.83	0.24	28	60	15	Recent	Mottled-acidic Fluvial Recent	-46.1694	168.886
MobhB12.B	Dairy	Southland	2014-11-01	6.2	127	51	0.91	11.5	2.05	0.18	22	68	4	Recent	Mottled-acidic Fluvial Recent	-46.1694	168.886
MobhB12.C	Dairy	Southland	2015-05-01	5.9	98	35	0.52	11.8	2.37	0.19	25	59	11	Recent	Mottled-acidic Fluvial Recent	-46.1694	168.886
MobhB3.A	Dairy	Southland	2014-05-01	5.8	109	40	0.94	12.7	2.83	0.24	28	60	15	Recent	Mottled-acidic Fluvial Recent	-46.1694	168.886
MobhB3.B	Dairy	Southland	2014-11-01	6.2	127	51	0.91	11.5	2.05	0.18	22	68	4	Recent	Mottled-acidic Fluvial Recent	-46.1694	168.886
MobhB3.C	Dairy	Southland	2015-05-01	5.9	98	35	0.52	11.8	2.37	0.19	25	59	11	Recent	Mottled-acidic Fluvial Recent	-46.1694	168.886
MobhB4.A	Dairy	Southland	2014-05-01	5.8	109	40	0.94	12.7	2.83	0.24	28	60	15	Recent	Mottled-acidic Fluvial Recent	-46.1694	168.886
MobhB4.C	Dairy	Southland	2015-05-01	5.9	98	35	0.52	11.8	2.37	0.19	25	59	11	Recent	Mottled-acidic Fluvial Recent	-46.1694	168.886
MobhB8.A	Dairy	Southland	2014-05-01	5.8	109	40	0.94	12.7	2.83	0.24	28	60	15	Recent	Mottled-acidic Fluvial Recent	-46.1694	168.886
MobhB8.B	Dairy	Southland	2014-11-01	6.2	127	51	0.91	11.5	2.05	0.18	22	68	4	Recent	Mottled-acidic Fluvial Recent	-46.1694	168.886
MobhB8.C	Dairy	Southland	2015-05-01	5.9	98	35	0.52	11.8	2.37	0.19	25	59	11	Recent	Mottled-acidic Fluvial Recent	-46.1694	168.886
Mur1.A	High Country	South Canterbury	2014-05-01	5.2	48	23	1.39	5.1	2.05	0.12	28	31	7	Brown	Typic Orthic Brown	-44.2764	170.719
Mur1.B	High Country	South Canterbury	2014-11-01	5.1	52	20	1.14	4.2	1.64	0.11	29	24	7	Brown	Typic Orthic Brown	-44.2764	170.719
Mur1.C	High Country	South Canterbury	2015-05-01	5	47	14	1.07	4	1.42	0.11	27	24	8	Brown	Typic Orthic Brown	-44.2764	170.719
Mur10.A	High Country	South Canterbury	2014-05-01	5.2	48	23	1.39	5.1	2.05	0.12	28	31	7	Brown	Typic Orthic Brown	-44.2764	170.719
Mur10.B	High Country	South Canterbury	2014-11-01	5.1	52	20	1.14	4.2	1.64	0.11	29	24	7	Brown	Typic Orthic Brown	-44.2764	170.719
Mur10.C	High Country	South Canterbury	2015-05-01	5	47	14	1.07	4	1.42	0.11	27	24	8	Brown	Typic Orthic Brown	-44.2764	170.719
Mur5.A	High Country	South Canterbury	2014-05-01	5.2	48	23	1.39	5.1	2.05	0.12	28	31	7	Brown	Typic Orthic Brown	-44.2764	170.719
Mur5.B	High Country	South Canterbury	2014-11-01	5.1	52	20	1.14	4.2	1.64	0.11	29	24	7	Brown	Typic Orthic Brown	-44.2764	170.719
Mur5.C	High Country	South Canterbury	2015-05-01	5	47	14	1.07	4	1.42	0.11	27	24	8	Brown	Typic Orthic Brown	-44.2764	170.719
Mur9.A	High Country	South Canterbury	2014-05-01	5.2	48	23	1.39	5.1	2.05	0.12	28	31	7	Brown	Typic Orthic Brown	-44.2764	170.719
Mur9.B	High Country	South Canterbury	2014-11-01	5.1	52	20	1.14	4.2	1.64	0.11	29	24	7	Brown	Typic Orthic Brown	-44.2764	170.719
Mur9.C	High Country	South Canterbury	2015-05-01	5	47	14	1.07	4	1.42	0.11	27	24	8	Brown	Typic Orthic Brown	-44.2764	170.719
Opawa1.B	High Country	South Canterbury	2014-11-01	5.2	53	23	0.98	7.3	2.72	0.1	31	36	4	Brown	Typic Orthic Brown	-44.2406	170.709
Opawa1.C	High Country	South Canterbury	2015-05-01	5.2	60	22	0.92	7.6	2.69	0.12	32	36	5	Brown	Typic Orthic Brown	-44.2406	170.709
Opawa10.A	High Country	South Canterbury	2014-05-01	5.2	45	19	1.38	8.5	2.84	0.12	32	39	5	Brown	Typic Orthic Brown	-44.2406	170.709
Opawa10.B	High Country	South Canterbury	2014-11-01	5.2	53	23	0.98	7.3	2.72	0.1	31	36	4	Brown	Typic Orthic Brown	-44.2406	170.709
Opawa10.C	High Country	South Canterbury	2015-05-01	5.2	60	22	0.92	7.6	2.69	0.12	32	36	5	Brown	Typic Orthic Brown	-44.2406	170.709
Opawa5.A	High Country	South Canterbury	2014-05-01	5.2	45	19	1.38	8.5	2.84	0.12	32	39	5	Brown	Typic Orthic Brown	-44.2406	170.709
Opawa5.B	High Country	South Canterbury	2014-11-01	5.2	53	23	0.98	7.3	2.72	0.1	31	36	4	Brown	Typic Orthic Brown	-44.2406	170.709
Opawa5.C	High Country	South Canterbury	2015-05-01	5.2	60	22	0.92	7.6	2.69	0.12	32	36	5	Brown	Typic Orthic Brown	-44.2406	170.709
Opawa9.A	High Country	South Canterbury	2014-05-01	5.2	45	19	1.38	8.5	2.84	0.12	32	39	5	Brown	Typic Orthic Brown	-44.2406	170.709
Opawa9.B	High Country	South Canterbury	2014-11-01	5.2	53	23	0.98	7.3	2.72	0.1	31	36	4	Brown	Typic Orthic Brown	-44.2406	170.709
Orari1.B	Dairy	South Canterbury	2014-11-01	5.8	108	37	0.58	13.3	4.06	0.23	27	67	11	Pallic	Mottled Immature Pallic	-44.1564	171.304
Orari1.C	Dairy	South Canterbury	2015-05-01	5.8	138	47	0.53	14.5	3.92	0.25	27	71	14	Pallic	Mottled Immature Pallic	-44.1564	171.304
Orari10.B	Dairy	South Canterbury	2014-11-01	5.8	108	37	0.58	13.3	4.06	0.23	27	67	11	Pallic	Mottled Immature Pallic	-44.1564	171.304
Orari5.B	Dairy	South Canterbury	2014-11-01	5.8	108	37	0.58	13.3	4.06	0.23	27	67	11	Pallic	Mottled Immature Pallic	-44.1564	171.304
Orari5.C	Dairy	South Canterbury	2015-05-01	5.8	138	47	0.53	14.5	3.92	0.25	27	71	14	Pallic	Mottled Immature Pallic	-44.1564	171.304
Orari9.B	Dairy	South Canterbury	2014-11-01	5.8	108	37	0.58	13.3	4.06	0.23	27	67	11	Pallic	Mottled Immature Pallic	-44.1564	171.304
Orari9.C	Dairy	South Canterbury	2015-05-01	5.8	138	47	0.53	14.5	3.92	0.25	27	71	14	Pallic	Mottled Immature Pallic	-44.1564	171.304
SB1.A	Sheep + Beef	South Canterbury	2014-05-01	6	23	5	0.27	10.8	1.73	0.37	19	71	3	Pallic	Mottled Fragic Pallic	-43.3997	171.242
SB1.B	Sheep + Beef	South Canterbury	2014-11-01	5.9	19	4	0.26	10.8	1.68	0.32	20	65	3	Pallic	Mottled Fragic Pallic	-43.3997	171.242
SB1.C	Sheep + Beef	South Canterbury	2015-05-01	6.2	22	5	0.23	11.1	1.72	0.37	19	70	3	Pallic	Mottled Fragic Pallic	-43.3997	171.242
SB10.A	Sheep + Beef	South Canterbury	2014-05-01	6	23	5	0.27	10.8	1.73	0.37	19	71	3	Pallic	Mottled Fragic Pallic	-43.3997	171.242
SB10.B	Sheep + Beef	South Canterbury	2014-11-01	5.9	19	4	0.26	10.8	1.68	0.32	20	65	3	Pallic	Mottled Fragic Pallic	-43.3997	171.242
SB10.C	Sheep + Beef	South Canterbury	2015-05-01	6.2	22	5	0.23	11.1	1.72	0.37	19	70	3	Pallic	Mottled Fragic Pallic	-43.3997	171.242
SB5.A	Sheep + Beef	South Canterbury	2014-05-01	6	23	5	0.27	10.8	1.73	0.37	19	71	3	Pallic	Mottled Fragic Pallic	-43.3997	171.242
SB5.C	Sheep + Beef	South Canterbury	2015-05-01	6.2	22	5	0.23	11.1	1.72	0.37	19	70	3	Pallic	Mottled Fragic Pallic	-43.3997	171.242
SB9.B	Sheep + Beef	South Canterbury	2014-11-01	5.9	19	4	0.26	10.8	1.68	0.32	20	65	3	Pallic	Mottled Fragic Pallic	-43.3997	171.242
SB9.C	Sheep + Beef	South Canterbury	2015-05-01	6.2	22	5	0.23	11.1	1.72	0.37	19	70	3	Pallic	Mottled Fragic Pallic	-43.3997	171.242
Smail12.A	Sheep + Beef	Otago	2014-05-01	6.3	81	26	1.04	15.5	2.14	0.21	24	79	15	Pallic	Mottled Fragic Pallic	-45.8936	170.15
Smail12.B	Sheep + Beef	Otago	2014-11-01	6.4	112	31	1.02	16.6	2.32	0.27	25	81	12	Pallic	Mottled Fragic Pallic	-45.8936	170.15
Smail12.C	Sheep + Beef	Otago	2015-05-01	6.5	70	20	0.62	15.2	2.04	0.21	23	77	9	Pallic	Mottled Fragic Pallic	-45.8936	170.15
Smail3.A	Sheep + Beef	Otago	2014-05-01	6.3	81	26	1.04	15.5	2.14	0.21	24	79	15	Pallic	Mottled Fragic Pallic	-45.8936	170.15
Smail3.B	Sheep + Beef	Otago	2014-11-01	6.4	112	31	1.02	16.6	2.32	0.27	25	81	12	Pallic	Mottled Fragic Pallic	-45.8936	170.15
Smail3.C	Sheep + Beef	Otago	2015-05-01	6.5	70	20	0.62	15.2	2.04	0.21	23	77	9	Pallic	Mottled Fragic Pallic	-45.8936	170.15
Smail4.A	Sheep + Beef	Otago	2014-05-01	6.3	81	26	1.04	15.5	2.14	0.21	24	79	15	Pallic	Mottled Fragic Pallic	-45.8936	170.15
Smail4.B	Sheep + Beef	Otago	2014-11-01	6.4	112	31	1.02	16.6	2.32	0.27	25	81	12	Pallic	Mottled Fragic Pallic	-45.8936	170.15
Smail4.C	Sheep + Beef	Otago	2015-05-01	6.5	70	20	0.62	15.2	2.04	0.21	23	77	9	Pallic	Mottled Fragic Pallic	-45.8936	170.15
Smail8.A	Sheep + Beef	Otago	2014-05-01	6.3	81	26	1.04	15.5	2.14	0.21	24	79	15	Pallic	Mottled Fragic Pallic	-45.8936	170.15
Smail8.B	Sheep + Beef	Otago	2014-11-01	6.4	112	31	1.02	16.6	2.32	0.27	25	81	12	Pallic	Mottled Fragic Pallic	-45.8936	170.15
Smail8.C	Sheep + Beef	Otago	2015-05-01	6.5	70	20	0.62	15.2	2.04	0.21	23	77	9	Pallic	Mottled Fragic Pallic	-45.8936	170.15
SS12.A	High Country	Otago	2014-05-01	5.5	31	17	0.36	8.7	1.08	0.11	20	52	2	Pallic	Mottled Laminar Pallic	-45.4544	170.305
SS12.B	High Country	Otago	2014-11-01	5.6	47	23	0.39	8.6	1.18	0.1	21	49	3	Pallic	Mottled Laminar Pallic	-45.4544	170.305
SS12.C	High Country	Otago	2015-05-01	5.7	40	17	0.45	8.8	1.34	0.13	20	54	2	Pallic	Mottled Laminar Pallic	-45.4544	170.305
SS3.A	High Country	Otago	2014-05-01	5.5	31	17	0.36	8.7	1.08	0.11	20	52	2	Pallic	Mottled Laminar Pallic	-45.4544	170.305
SS3.C	High Country	Otago	2015-05-01	5.7	40	17	0.45	8.8	1.34	0.13	20	54	2	Pallic	Mottled Laminar Pallic	-45.4544	170.305
SS4.A	High Country	Otago	2014-05-01	5.5	31	17	0.36	8.7	1.08	0.11	20	52	2	Pallic	Mottled Laminar Pallic	-45.4544	170.305
SS4.B	High Country	Otago	2014-11-01	5.6	47	23	0.39	8.6	1.18	0.1	21	49	3	Pallic	Mottled Laminar Pallic	-45.4544	170.305
SS4.C	High Country	Otago	2015-05-01	5.7	40	17	0.45	8.8	1.34	0.13	20	54	2	Pallic	Mottled Laminar Pallic	-45.4544	170.305
SS8.A	High Country	Otago	2014-05-01	5.5	31	17	0.36	8.7	1.08	0.11	20	52	2	Pallic	Mottled Laminar Pallic	-45.4544	170.305
SS8.B	High Country	Otago	2014-11-01	5.6	47	23	0.39	8.6	1.18	0.1	21	49	3	Pallic	Mottled Laminar Pallic	-45.4544	170.305
SS8.C	High Country	Otago	2015-05-01	5.7	40	17	0.45	8.8	1.34	0.13	20	54	2	Pallic	Mottled Laminar Pallic	-45.4544	170.305
Tar1.A	Dairy	North Canterbury	2014-05-01	5.4	35	15	0.7	8.3	1.26	0.13	19	55	5	Recent	Weathered Orthic Recent	-43.4094	172.46
Tar1.B	Dairy	North Canterbury	2014-11-01	6	47	19	0.63	10.4	1.92	0.16	21	63	6	Recent	Weathered Orthic Recent	-43.4094	172.46
Tar1.C	Dairy	North Canterbury	2015-05-01	6.2	37	15	0.47	10.4	1.79	0.16	20	65	4	Recent	Weathered Orthic Recent	-43.4094	172.46
Tar10.A	Dairy	North Canterbury	2014-05-01	5.4	35	15	0.7	8.3	1.26	0.13	19	55	5	Recent	Weathered Orthic Recent	-43.4094	172.46
Tar10.B	Dairy	North Canterbury	2014-11-01	6	47	19	0.63	10.4	1.92	0.16	21	63	6	Recent	Weathered Orthic Recent	-43.4094	172.46
Tar10.C	Dairy	North Canterbury	2015-05-01	6.2	37	15	0.47	10.4	1.79	0.16	20	65	4	Recent	Weathered Orthic Recent	-43.4094	172.46
Tar5.A	Dairy	North Canterbury	2014-05-01	5.4	35	15	0.7	8.3	1.26	0.13	19	55	5	Recent	Weathered Orthic Recent	-43.4094	172.46
Tar5.C	Dairy	North Canterbury	2015-05-01	6.2	37	15	0.47	10.4	1.79	0.16	20	65	4	Recent	Weathered Orthic Recent	-43.4094	172.46
Tar9.A	Dairy	North Canterbury	2014-05-01	5.4	35	15	0.7	8.3	1.26	0.13	19	55	5	Recent	Weathered Orthic Recent	-43.4094	172.46
Tar9.B	Dairy	North Canterbury	2014-11-01	6	47	19	0.63	10.4	1.92	0.16	21	63	6	Recent	Weathered Orthic Recent	-43.4094	172.46
Tar9.C	Dairy	North Canterbury	2015-05-01	6.2	37	15	0.47	10.4	1.79	0.16	20	65	4	Recent	Weathered Orthic Recent	-43.4094	172.46
Woo1.A	Dairy	North Canterbury	2014-05-01	5.9	45	20	0.51	8.6	0.91	0.14	18	56	4	Brown	Pallic Firm Brown	-43.3519	172.163
Woo1.B	Dairy	North Canterbury	2014-11-01	5.8	65	26	0.27	8.9	1.04	0.14	19	54	18	Brown	Pallic Firm Brown	-43.3519	172.163
Woo1.C	Dairy	North Canterbury	2015-05-01	5.8	88	37	0.19	9.5	1.15	0.12	19	57	22	Brown	Pallic Firm Brown	-43.3519	172.163
Woo10.A	Dairy	North Canterbury	2014-05-01	5.9	45	20	0.51	8.6	0.91	0.14	18	56	4	Brown	Pallic Firm Brown	-43.3519	172.163
Woo10.B	Dairy	North Canterbury	2014-11-01	5.8	65	26	0.27	8.9	1.04	0.14	19	54	18	Brown	Pallic Firm Brown	-43.3519	172.163
Woo10.C	Dairy	North Canterbury	2015-05-01	5.8	88	37	0.19	9.5	1.15	0.12	19	57	22	Brown	Pallic Firm Brown	-43.3519	172.163
Woo5.A	Dairy	North Canterbury	2014-05-01	5.9	45	20	0.51	8.6	0.91	0.14	18	56	4	Brown	Pallic Firm Brown	-43.3519	172.163
Woo5.B	Dairy	North Canterbury	2014-11-01	5.8	65	26	0.27	8.9	1.04	0.14	19	54	18	Brown	Pallic Firm Brown	-43.3519	172.163
Woo5.C	Dairy	North Canterbury	2015-05-01	5.8	88	37	0.19	9.5	1.15	0.12	19	57	22	Brown	Pallic Firm Brown	-43.3519	172.163
Woo9.C	Dairy	North Canterbury	2015-05-01	5.8	88	37	0.19	9.5	1.15	0.12	19	57	22	Brown	Pallic Firm Brown	-43.3519	172.163
AF1.B	Sheep + Beef	Otago	2014-11-01	5.7	29	12	0.53	7	1.52	0.09	17	53	5	Brown	Typic Firm Brown	-45.8031	170.129
AF1.C	Sheep + Beef	Otago	2015-05-01	5.7	29	9	0.59	8.1	1.63	0.11	19	56	7	Brown	Typic Firm Brown	-45.8031	170.129
AF11.A	Sheep + Beef	Otago	2014-05-01	5.6	29	9	0.59	8.1	1.63	0.11	19	56	7	Brown	Typic Firm Brown	-45.8031	170.129
AF11.C	Sheep + Beef	Otago	2015-05-01	5.7	29	9	0.59	8.1	1.63	0.11	19	56	7	Brown	Typic Firm Brown	-45.8031	170.129
AF5.A	Sheep + Beef	Otago	2014-05-01	5.6	23	8	0.54	8.1	1.56	0.1	20	53	3	Brown	Typic Firm Brown	-45.8031	170.129
AF5.B	Sheep + Beef	Otago	2014-11-01	5.7	29	12	0.53	7	1.52	0.09	17	53	5	Brown	Typic Firm Brown	-45.8031	170.129
AF5.C	Sheep + Beef	Otago	2015-05-01	5.7	29	9	0.59	8.1	1.63	0.11	19	56	7	Brown	Typic Firm Brown	-45.8031	170.129
AF9.A	Sheep + Beef	Otago	2014-05-01	5.6	23	8	0.54	8.1	1.56	0.1	20	53	3	Brown	Typic Firm Brown	-45.8031	170.129
AF9.C	Sheep + Beef	Otago	2015-05-01	5.7	29	9	0.59	8.1	1.63	0.11	19	56	7	Brown	Typic Firm Brown	-45.8031	170.129
Arari11.A	Dairy	South Canterbury	2014-05-01	5.6	107	36	0.63	13.2	3.82	0.25	27	67	25	Pallic	Mottled Immature Pallic	-44.1564	171.304
Arari3.A	Dairy	South Canterbury	2014-05-01	5.6	107	36	0.63	13.2	3.82	0.25	27	67	25	Pallic	Mottled Immature Pallic	-44.1564	171.304
Arari6.A	Dairy	South Canterbury	2014-05-01	5.6	107	36	0.63	13.2	3.82	0.25	27	67	25	Pallic	Mottled Immature Pallic	-44.1564	171.304
Arari7.A	Dairy	South Canterbury	2014-05-01	5.6	107	36	0.63	13.2	3.82	0.25	27	67	25	Pallic	Mottled Immature Pallic	-44.1564	171.304
AV11.A	High Country	North Canterbury	2014-05-01	5.9	47	36	1.24	10.8	2.16	0.09	27	63	25	Pallic	Typic Immature Pallic	-43.33	171.862
AV11.B	High Country	North Canterbury	2014-11-01	5.9	38	11	0.87	9.7	1.9	0.1	21	60	10	Pallic	Typic Immature Pallic	-43.33	171.862
AV11.C	High Country	North Canterbury	2015-05-01	5.9	40	10	0.85	10.4	2.02	0.1	22	60	7	Pallic	Typic Immature Pallic	-43.33	171.862
AV3.A	High Country	North Canterbury	2014-05-01	5.9	47	36	1.24	10.8	2.16	0.09	27	63	25	Pallic	Typic Immature Pallic	-43.33	171.862
AV3.B	High Country	North Canterbury	2014-11-01	5.9	38	11	0.87	9.7	1.9	0.1	21	60	10	Pallic	Typic Immature Pallic	-43.33	171.862
AV3.C	High Country	North Canterbury	2015-05-01	5.9	40	10	0.85	10.4	2.02	0.1	22	60	7	Pallic	Typic Immature Pallic	-43.33	171.862
AV6.A	High Country	North Canterbury	2014-05-01	5.9	47	36	1.24	10.8	2.16	0.09	27	63	25	Pallic	Typic Immature Pallic	-43.33	171.862
AV6.B	High Country	North Canterbury	2014-11-01	5.9	38	11	0.87	9.7	1.9	0.1	21	60	10	Pallic	Typic Immature Pallic	-43.33	171.862
AV6.C	High Country	North Canterbury	2015-05-01	5.9	40	10	0.85	10.4	2.02	0.1	22	60	7	Pallic	Typic Immature Pallic	-43.33	171.862
AV7.A	High Country	North Canterbury	2014-05-01	5.9	47	36	1.24	10.8	2.16	0.09	27	63	25	Pallic	Typic Immature Pallic	-43.33	171.862
AV7.B	High Country	North Canterbury	2014-11-01	5.9	38	11	0.87	9.7	1.9	0.1	21	60	10	Pallic	Typic Immature Pallic	-43.33	171.862
AV7.C	High Country	North Canterbury	2015-05-01	5.9	40	10	0.85	10.4	2.02	0.1	22	60	7	Pallic	Typic Immature Pallic	-43.33	171.862
Back11.A	Dairy	South Canterbury	2014-05-01	6.3	59	19	0.26	14.6	1.29	0.28	20	82	12	Pallic	Fragic Perch-gley Pallic	-44.5414	170.977
Back11.C	Dairy	South Canterbury	2015-05-01	6.4	67	21	0.23	14.1	1.26	0.25	20	79	11	Pallic	Fragic Perch-gley Pallic	-44.5414	170.977
Back3.A	Dairy	South Canterbury	2014-05-01	6.3	59	19	0.26	14.6	1.29	0.28	20	82	12	Pallic	Fragic Perch-gley Pallic	-44.5414	170.977
Back3.C	Dairy	South Canterbury	2015-05-01	6.4	67	21	0.23	14.1	1.26	0.25	20	79	11	Pallic	Fragic Perch-gley Pallic	-44.5414	170.977
Back6.A	Dairy	South Canterbury	2014-05-01	6.3	59	19	0.26	14.6	1.29	0.28	20	82	12	Pallic	Fragic Perch-gley Pallic	-44.5414	170.977
Back6.B	Dairy	South Canterbury	2014-11-01	6.5	62	16	0.22	13.6	1.22	0.21	19	80	15	Pallic	Fragic Perch-gley Pallic	-44.5414	170.977
Back6.C	Dairy	South Canterbury	2015-05-01	6.4	67	21	0.23	14.1	1.26	0.25	20	79	11	Pallic	Fragic Perch-gley Pallic	-44.5414	170.977
Back7.A	Dairy	South Canterbury	2014-05-01	6.3	59	19	0.26	14.6	1.29	0.28	20	82	12	Pallic	Fragic Perch-gley Pallic	-44.5414	170.977
Back7.B	Dairy	South Canterbury	2014-11-01	6.5	62	16	0.22	13.6	1.22	0.21	19	80	15	Pallic	Fragic Perch-gley Pallic	-44.5414	170.977
Back7.C	Dairy	South Canterbury	2015-05-01	6.4	67	21	0.23	14.1	1.26	0.25	20	79	11	Pallic	Fragic Perch-gley Pallic	-44.5414	170.977
BMS11.B	High Country	North Canterbury	2014-11-01	5.4	30	18	0.55	4.8	1.35	0.05	20	33	7	Brown	Acidic Orthic Brown	-43.3372	171.927
BMS11.C	High Country	North Canterbury	2015-05-01	5.5	34	14	0.54	5.4	1.43	0.06	21	36	6	Brown	Acidic Orthic Brown	-43.3372	171.927
BMS3.A	High Country	North Canterbury	2014-05-01	5.3	36	15	0.71	5.7	1.5	0.07	22	36	5	Brown	Acidic Orthic Brown	-43.3372	171.927
BMS3.B	High Country	North Canterbury	2014-11-01	5.4	30	18	0.55	4.8	1.35	0.05	20	33	7	Brown	Acidic Orthic Brown	-43.3372	171.927
BMS3.C	High Country	North Canterbury	2015-05-01	5.5	34	14	0.54	5.4	1.43	0.06	21	36	6	Brown	Acidic Orthic Brown	-43.3372	171.927
BMS6.B	High Country	North Canterbury	2014-11-01	5.4	30	18	0.55	4.8	1.35	0.05	20	33	7	Brown	Acidic Orthic Brown	-43.3372	171.927
BMS6.C	High Country	North Canterbury	2015-05-01	5.5	34	14	0.54	5.4	1.43	0.06	21	36	6	Brown	Acidic Orthic Brown	-43.3372	171.927
BMS7.A	High Country	North Canterbury	2014-05-01	5.3	36	15	0.71	5.7	1.5	0.07	22	36	5	Brown	Acidic Orthic Brown	-43.3372	171.927
BMS7.B	High Country	North Canterbury	2014-11-01	5.4	30	18	0.55	4.8	1.35	0.05	20	33	7	Brown	Acidic Orthic Brown	-43.3372	171.927
BMS7.C	High Country	North Canterbury	2015-05-01	5.5	34	14	0.54	5.4	1.43	0.06	21	36	6	Brown	Acidic Orthic Brown	-43.3372	171.927
CFA1.A	Sheep + Beef	Southland	2014-05-01	6.2	25	8	0.47	14.4	1.09	0.24	28	58	5	Brown	Acidic-pedal Allophanic Brown	-46.4503	168.948
CFA1.B	Sheep + Beef	Southland	2014-11-01	6	25	8	0.39	12.4	0.91	0.3	25	55	8	Brown	Acidic-pedal Allophanic Brown	-46.4503	168.948
CFA1.C	Sheep + Beef	Southland	2015-05-01	6.1	21	8	0.26	10.8	0.84	0.21	23	51	6	Brown	Acidic-pedal Allophanic Brown	-46.4503	168.948
CFA11.A	Sheep + Beef	Southland	2014-05-01	6.2	25	8	0.47	14.4	1.09	0.24	28	58	5	Brown	Acidic-pedal Allophanic Brown	-46.4503	168.948
CFA11.B	Sheep + Beef	Southland	2014-11-01	6	25	8	0.39	12.4	0.91	0.3	25	55	8	Brown	Acidic-pedal Allophanic Brown	-46.4503	168.948
CFA5.A	Sheep + Beef	Southland	2014-05-01	6.2	25	8	0.47	14.4	1.09	0.24	28	58	5	Brown	Acidic-pedal Allophanic Brown	-46.4503	168.948
CFA5.C	Sheep + Beef	Southland	2015-05-01	6.1	21	8	0.26	10.8	0.84	0.21	23	51	6	Brown	Acidic-pedal Allophanic Brown	-46.4503	168.948
CFA9.A	Sheep + Beef	Southland	2014-05-01	6.2	25	8	0.47	14.4	1.09	0.24	28	58	5	Brown	Acidic-pedal Allophanic Brown	-46.4503	168.948
CFA9.B	Sheep + Beef	Southland	2014-11-01	6	25	8	0.39	12.4	0.91	0.3	25	55	8	Brown	Acidic-pedal Allophanic Brown	-46.4503	168.948
CFA9.C	Sheep + Beef	Southland	2015-05-01	6.1	21	8	0.26	10.8	0.84	0.21	23	51	6	Brown	Acidic-pedal Allophanic Brown	-46.4503	168.948
CFB1.A	Sheep + Beef	Southland	2014-05-01	6	16	5	0.34	11.6	1.06	0.31	28	48	12	Brown	Acidic Firm Brown	-46.46	168.957
CFB1.B	Sheep + Beef	Southland	2014-11-01	6	12	6	0.28	8.6	0.99	0.31	24	42	16	Brown	Acidic Firm Brown	-46.46	168.957
CFB1.C	Sheep + Beef	Southland	2015-05-01	6	14	5	0.23	8.1	0.95	0.27	24	39	15	Brown	Acidic Firm Brown	-46.46	168.957
CFB11.A	Sheep + Beef	Southland	2014-05-01	6	16	5	0.34	11.6	1.06	0.31	28	48	12	Brown	Acidic Firm Brown	-46.46	168.957
CFB11.B	Sheep + Beef	Southland	2014-11-01	6	12	6	0.28	8.6	0.99	0.31	24	42	16	Brown	Acidic Firm Brown	-46.46	168.957
CFB5.A	Sheep + Beef	Southland	2014-05-01	6	16	5	0.34	11.6	1.06	0.31	28	48	12	Brown	Acidic Firm Brown	-46.46	168.957
CFB5.B	Sheep + Beef	Southland	2014-11-01	6	12	6	0.28	8.6	0.99	0.31	24	42	16	Brown	Acidic Firm Brown	-46.46	168.957
CFB5.C	Sheep + Beef	Southland	2015-05-01	6	14	5	0.23	8.1	0.95	0.27	24	39	15	Brown	Acidic Firm Brown	-46.46	168.957
CFB9.B	Sheep + Beef	Southland	2014-11-01	6	12	6	0.28	8.6	0.99	0.31	24	42	16	Brown	Acidic Firm Brown	-46.46	168.957
CFB9.C	Sheep + Beef	Southland	2015-05-01	6	14	5	0.23	8.1	0.95	0.27	24	39	15	Brown	Acidic Firm Brown	-46.46	168.957
CFS1.A	High Country	Southland	2014-05-01	5.2	37	9	1.01	9.7	2.71	0.12	32	42	4	Brown	Typic Acid Brown	-45.7281	168.684
CFS1.B	High Country	Southland	2014-11-01	5	33	9	0.66	4.3	1.65	0.13	29	23	10	Brown	Typic Acid Brown	-45.7281	168.684
CFS1.C	High Country	Southland	2015-05-01	5.4	38	12	0.85	9.2	2.69	0.13	33	40	8	Brown	Typic Acid Brown	-45.7281	168.684
CFS11.A	High Country	Southland	2014-05-01	5.2	37	9	1.01	9.7	2.71	0.12	32	42	4	Brown	Typic Acid Brown	-45.7281	168.684
CFS11.B	High Country	Southland	2014-11-01	5	33	9	0.66	4.3	1.65	0.13	29	23	10	Brown	Typic Acid Brown	-45.7281	168.684
CFS11.C	High Country	Southland	2015-05-01	5.4	38	12	0.85	9.2	2.69	0.13	33	40	8	Brown	Typic Acid Brown	-45.7281	168.684
CFS5.A	High Country	Southland	2014-05-01	5.2	37	9	1.01	9.7	2.71	0.12	32	42	4	Brown	Typic Acid Brown	-45.7281	168.684
CFS5.B	High Country	Southland	2014-11-01	5	33	9	0.66	4.3	1.65	0.13	29	23	10	Brown	Typic Acid Brown	-45.7281	168.684
CFS9.A	High Country	Southland	2014-05-01	5.2	37	9	1.01	9.7	2.71	0.12	32	42	4	Brown	Typic Acid Brown	-45.7281	168.684
CFS9.B	High Country	Southland	2014-11-01	5	33	9	0.66	4.3	1.65	0.13	29	23	10	Brown	Typic Acid Brown	-45.7281	168.684
CFS9.C	High Country	Southland	2015-05-01	5.4	38	12	0.85	9.2	2.69	0.13	33	40	8	Brown	Typic Acid Brown	-45.7281	168.684
CL1.A	High Country	Otago	2014-05-01	6	27	8	0.37	12.5	0.94	0.16	22	65	4	Pallic	Mottled Laminar Pallic	-45.46	170.25
CL1.C	High Country	Otago	2015-05-01	6.3	32	11	0.39	13.8	1.18	0.2	23	68	14	Pallic	Mottled Laminar Pallic	-45.46	170.25
CL11.A	High Country	Otago	2014-05-01	6	27	8	0.37	12.5	0.94	0.16	22	65	4	Pallic	Mottled Laminar Pallic	-45.46	170.25
CL11.B	High Country	Otago	2014-11-01	6.1	29	10	0.38	12.9	1.14	0.16	23	63	10	Pallic	Mottled Laminar Pallic	-45.46	170.25
CL11.C	High Country	Otago	2015-05-01	6.3	32	11	0.39	13.8	1.18	0.2	23	68	14	Pallic	Mottled Laminar Pallic	-45.46	170.25
CL5.A	High Country	Otago	2014-05-01	6	27	8	0.37	12.5	0.94	0.16	22	65	4	Pallic	Mottled Laminar Pallic	-45.46	170.25
CL5.B	High Country	Otago	2014-11-01	6.1	29	10	0.38	12.9	1.14	0.16	23	63	10	Pallic	Mottled Laminar Pallic	-45.46	170.25
CL5.C	High Country	Otago	2015-05-01	6.3	32	11	0.39	13.8	1.18	0.2	23	68	14	Pallic	Mottled Laminar Pallic	-45.46	170.25
CL9.A	High Country	Otago	2014-05-01	6	27	8	0.37	12.5	0.94	0.16	22	65	4	Pallic	Mottled Laminar Pallic	-45.46	170.25
CL9.C	High Country	Otago	2015-05-01	6.3	32	11	0.39	13.8	1.18	0.2	23	68	14	Pallic	Mottled Laminar Pallic	-45.46	170.25
GH11.B	Sheep + Beef	South Canterbury	2014-11-01	6.3	72	26	0.53	8.8	1.49	0.19	15	72	10	Pallic	Mottled Fragic Pallic	-44.3056	170.873
GH11.C	Sheep + Beef	South Canterbury	2015-05-01	6.1	66	28	0.45	8.9	1.53	0.18	15	71	10	Pallic	Mottled Fragic Pallic	-44.3056	170.873
GH3.A	Sheep + Beef	South Canterbury	2014-05-01	6.1	81	35	0.74	8.8	1.49	0.21	15	75	13	Pallic	Mottled Fragic Pallic	-44.3056	170.873
GH3.C	Sheep + Beef	South Canterbury	2015-05-01	6.1	66	28	0.45	8.9	1.53	0.18	15	71	10	Pallic	Mottled Fragic Pallic	-44.3056	170.873
GH6.A	Sheep + Beef	South Canterbury	2014-05-01	6.1	81	35	0.74	8.8	1.49	0.21	15	75	13	Pallic	Mottled Fragic Pallic	-44.3056	170.873
GH6.B	Sheep + Beef	South Canterbury	2014-11-01	6.3	72	26	0.53	8.8	1.49	0.19	15	72	10	Pallic	Mottled Fragic Pallic	-44.3056	170.873
GH6.C	Sheep + Beef	South Canterbury	2015-05-01	6.1	66	28	0.45	8.9	1.53	0.18	15	71	10	Pallic	Mottled Fragic Pallic	-44.3056	170.873
GH7.A	Sheep + Beef	South Canterbury	2014-05-01	6.1	81	35	0.74	8.8	1.49	0.21	15	75	13	Pallic	Mottled Fragic Pallic	-44.3056	170.873
GH7.B	Sheep + Beef	South Canterbury	2014-11-01	6.3	72	26	0.53	8.8	1.49	0.19	15	72	10	Pallic	Mottled Fragic Pallic	-44.3056	170.873
GH7.C	Sheep + Beef	South Canterbury	2015-05-01	6.1	66	28	0.45	8.9	1.53	0.18	15	71	10	Pallic	Mottled Fragic Pallic	-44.3056	170.873
Gift11.A	Dairy	North Canterbury	2014-05-01	6.2	114	42	1.09	12.8	2.84	0.18	23	74	8	Pallic	Typic Immature Pallic	-43.6583	172.158
Gift11.B	Dairy	North Canterbury	2014-11-01	6.5	128	40	0.66	12.4	3.29	0.22	21	77	6	Pallic	Typic Immature Pallic	-43.6583	172.158
Gift11.C	Dairy	North Canterbury	2015-05-01	6.4	112	41	0.67	12.5	3.13	0.2	21	79	4	Pallic	Typic Immature Pallic	-43.6583	172.158
Gift3.A	Dairy	North Canterbury	2014-05-01	6.2	114	42	1.09	12.8	2.84	0.18	23	74	8	Pallic	Typic Immature Pallic	-43.6583	172.158
Gift3.B	Dairy	North Canterbury	2014-11-01	6.5	128	40	0.66	12.4	3.29	0.22	21	77	6	Pallic	Typic Immature Pallic	-43.6583	172.158
Gift3.C	Dairy	North Canterbury	2015-05-01	6.4	112	41	0.67	12.5	3.13	0.2	21	79	4	Pallic	Typic Immature Pallic	-43.6583	172.158
Gift6.A	Dairy	North Canterbury	2014-05-01	6.2	114	42	1.09	12.8	2.84	0.18	23	74	8	Pallic	Typic Immature Pallic	-43.6583	172.158
Gift6.B	Dairy	North Canterbury	2014-11-01	6.5	128	40	0.66	12.4	3.29	0.22	21	77	6	Pallic	Typic Immature Pallic	-43.6583	172.158
Gift6.C	Dairy	North Canterbury	2015-05-01	6.4	112	41	0.67	12.5	3.13	0.2	21	79	4	Pallic	Typic Immature Pallic	-43.6583	172.158
Gift7.A	Dairy	North Canterbury	2014-05-01	6.2	114	42	1.09	12.8	2.84	0.18	23	74	8	Pallic	Typic Immature Pallic	-43.6583	172.158
Gift7.B	Dairy	North Canterbury	2014-11-01	6.5	128	40	0.66	12.4	3.29	0.22	21	77	6	Pallic	Typic Immature Pallic	-43.6583	172.158
Gift7.C	Dairy	North Canterbury	2015-05-01	6.4	112	41	0.67	12.5	3.13	0.2	21	79	4	Pallic	Typic Immature Pallic	-43.6583	172.158
Ground11.A	Dairy	North Canterbury	2014-05-01	5.5	62	30	0.48	7.3	1.7	0.17	18	53	5	Gley	Typic Orthic Gley	-43.6658	172.264
Ground11.B	Dairy	North Canterbury	2014-11-01	5.8	62	33	0.27	5.8	1.3	0.15	15	51	7	Gley	Typic Orthic Gley	-43.6658	172.264
Ground11.C	Dairy	North Canterbury	2015-05-01	5.5	86	44	0.26	8	1.96	0.15	18	57	7	Gley	Typic Orthic Gley	-43.6658	172.264
Ground3.A	Dairy	North Canterbury	2014-05-01	5.5	62	30	0.48	7.3	1.7	0.17	18	53	5	Gley	Typic Orthic Gley	-43.6658	172.264
Ground3.B	Dairy	North Canterbury	2014-11-01	5.8	62	33	0.27	5.8	1.3	0.15	15	51	7	Gley	Typic Orthic Gley	-43.6658	172.264
Ground3.C	Dairy	North Canterbury	2015-05-01	5.5	86	44	0.26	8	1.96	0.15	18	57	7	Gley	Typic Orthic Gley	-43.6658	172.264
Ground6.A	Dairy	North Canterbury	2014-05-01	5.5	62	30	0.48	7.3	1.7	0.17	18	53	5	Gley	Typic Orthic Gley	-43.6658	172.264
Ground6.B	Dairy	North Canterbury	2014-11-01	5.8	62	33	0.27	5.8	1.3	0.15	15	51	7	Gley	Typic Orthic Gley	-43.6658	172.264
Ground6.C	Dairy	North Canterbury	2015-05-01	5.5	86	44	0.26	8	1.96	0.15	18	57	7	Gley	Typic Orthic Gley	-43.6658	172.264
Ground7.A	Dairy	North Canterbury	2014-05-01	5.5	62	30	0.48	7.3	1.7	0.17	18	53	5	Gley	Typic Orthic Gley	-43.6658	172.264
Ground7.B	Dairy	North Canterbury	2014-11-01	5.8	62	33	0.27	5.8	1.3	0.15	15	51	7	Gley	Typic Orthic Gley	-43.6658	172.264
Ground7.C	Dairy	North Canterbury	2015-05-01	5.5	86	44	0.26	8	1.96	0.15	18	57	7	Gley	Typic Orthic Gley	-43.6658	172.264
JK1.A	High Country	Southland	2014-05-01	5.1	28	6	0.68	3.8	1.67	0.13	28	22	4	Brown	Typic Acid Brown	-45.7478	168.587
JK1.B	High Country	Southland	2014-11-01	5.1	38	15	0.81	8.9	2.62	0.11	31	40	6	Brown	Typic Acid Brown	-45.7478	168.587
JK1.C	High Country	Southland	2015-05-01	5	29	9	0.55	3.6	1.41	0.11	26	22	8	Brown	Typic Acid Brown	-45.7478	168.587
JK11.A	High Country	Southland	2014-05-01	5.1	28	6	0.68	3.8	1.67	0.13	28	22	4	Brown	Typic Acid Brown	-45.7478	168.587
JK11.C	High Country	Southland	2015-05-01	5	29	9	0.55	3.6	1.41	0.11	26	22	8	Brown	Typic Acid Brown	-45.7478	168.587
JK5.A	High Country	Southland	2014-05-01	5.1	28	6	0.68	3.8	1.67	0.13	28	22	4	Brown	Typic Acid Brown	-45.7478	168.587
JK5.B	High Country	Southland	2014-11-01	5.1	38	15	0.81	8.9	2.62	0.11	31	40	6	Brown	Typic Acid Brown	-45.7478	168.587
JK9.A	High Country	Southland	2014-05-01	5.1	28	6	0.68	3.8	1.67	0.13	28	22	4	Brown	Typic Acid Brown	-45.7478	168.587
JK9.B	High Country	Southland	2014-11-01	5.1	38	15	0.81	8.9	2.62	0.11	31	40	6	Brown	Typic Acid Brown	-45.7478	168.587
JK9.C	High Country	Southland	2015-05-01	5	29	9	0.55	3.6	1.41	0.11	26	22	8	Brown	Typic Acid Brown	-45.7478	168.587
KA1.A	Dairy	Otago	2014-05-01	5.6	105	45	0.55	10.5	2.87	0.19	22	65	30	Gley	Typic Orthic Gley	-45.8736	170.194
KA1.B	Dairy	Otago	2014-11-01	5.8	100	49	0.54	10.1	2.76	0.22	22	61	11	Gley	Typic Orthic Gley	-45.8736	170.194
KA1.C	Dairy	Otago	2015-05-01	5.9	81	37	0.48	9	2.53	0.26	21	60	12	Gley	Typic Orthic Gley	-45.8736	170.194
KA11.A	Dairy	Otago	2014-05-01	5.6	105	45	0.55	10.5	2.87	0.19	22	65	30	Gley	Typic Orthic Gley	-45.8736	170.194
KA11.B	Dairy	Otago	2014-11-01	5.8	100	49	0.54	10.1	2.76	0.22	22	61	11	Gley	Typic Orthic Gley	-45.8736	170.194
KA5.A	Dairy	Otago	2014-05-01	5.6	105	45	0.55	10.5	2.87	0.19	22	65	30	Gley	Typic Orthic Gley	-45.8736	170.194
KA5.B	Dairy	Otago	2014-11-01	5.8	100	49	0.54	10.1	2.76	0.22	22	61	11	Gley	Typic Orthic Gley	-45.8736	170.194
KA5.C	Dairy	Otago	2015-05-01	5.9	81	37	0.48	9	2.53	0.26	21	60	12	Gley	Typic Orthic Gley	-45.8736	170.194
KA9.A	Dairy	Otago	2014-05-01	5.6	105	45	0.55	10.5	2.87	0.19	22	65	30	Gley	Typic Orthic Gley	-45.8736	170.194
KA9.B	Dairy	Otago	2014-11-01	5.8	100	49	0.54	10.1	2.76	0.22	22	61	11	Gley	Typic Orthic Gley	-45.8736	170.194
KA9.C	Dairy	Otago	2015-05-01	5.9	81	37	0.48	9	2.53	0.26	21	60	12	Gley	Typic Orthic Gley	-45.8736	170.194
LH1.A	Dairy	Otago	2014-05-01	5.8	103	26	0.77	23.4	4.48	0.38	43	67	61	Gley	Peaty Orthic Gley	-45.9231	170.151
LH1.B	Dairy	Otago	2014-11-01	6	133	36	0.95	23.2	4.89	0.4	42	71	48	Gley	Peaty Orthic Gley	-45.9231	170.151
LH1.C	Dairy	Otago	2015-05-01	5.9	94	19	0.71	22.5	4.35	0.41	42	67	88	Gley	Peaty Orthic Gley	-45.9231	170.151
LH11.A	Dairy	Otago	2014-05-01	5.8	103	26	0.77	23.4	4.48	0.38	43	67	61	Gley	Peaty Orthic Gley	-45.9231	170.151
LH11.B	Dairy	Otago	2014-11-01	6	133	36	0.95	23.2	4.89	0.4	42	71	48	Gley	Peaty Orthic Gley	-45.9231	170.151
LH11.C	Dairy	Otago	2015-05-01	5.9	94	19	0.71	22.5	4.35	0.41	42	67	88	Gley	Peaty Orthic Gley	-45.9231	170.151
LH5.B	Dairy	Otago	2014-11-01	6	133	36	0.95	23.2	4.89	0.4	42	71	48	Gley	Peaty Orthic Gley	-45.9231	170.151
LH5.C	Dairy	Otago	2015-05-01	5.9	94	19	0.71	22.5	4.35	0.41	42	67	88	Gley	Peaty Orthic Gley	-45.9231	170.151
LH9.A	Dairy	Otago	2014-05-01	5.8	103	26	0.77	23.4	4.48	0.38	43	67	61	Gley	Peaty Orthic Gley	-45.9231	170.151
LH9.B	Dairy	Otago	2014-11-01	6	133	36	0.95	23.2	4.89	0.4	42	71	48	Gley	Peaty Orthic Gley	-45.9231	170.151
LH9.C	Dairy	Otago	2015-05-01	5.9	94	19	0.71	22.5	4.35	0.41	42	67	88	Gley	Peaty Orthic Gley	-45.9231	170.151
MobhA1.A	Dairy	Southland	2014-05-01	6.2	44	21	0.79	6.6	1.04	0.16	16	54	8	Recent	Mottled-acidic Fluvial Recent	-46.1453	168.899
MobhA1.C	Dairy	Southland	2015-05-01	6.1	49	22	0.51	7.3	1.42	0.13	18	53	4	Recent	Mottled-acidic Fluvial Recent	-46.1453	168.899
MobhA11.A	Dairy	Southland	2014-05-01	6.2	44	21	0.79	6.6	1.04	0.16	16	54	8	Recent	Mottled-acidic Fluvial Recent	-46.1453	168.899
MobhA11.B	Dairy	Southland	2014-11-01	5.9	45	20	0.53	7.2	1.29	0.16	17	53	5	Recent	Mottled-acidic Fluvial Recent	-46.1453	168.899
MobhA11.C	Dairy	Southland	2015-05-01	6.1	49	22	0.51	7.3	1.42	0.13	18	53	4	Recent	Mottled-acidic Fluvial Recent	-46.1453	168.899
MobhA5.A	Dairy	Southland	2014-05-01	6.2	44	21	0.79	6.6	1.04	0.16	16	54	8	Recent	Mottled-acidic Fluvial Recent	-46.1453	168.899
MobhA5.B	Dairy	Southland	2014-11-01	5.9	45	20	0.53	7.2	1.29	0.16	17	53	5	Recent	Mottled-acidic Fluvial Recent	-46.1453	168.899
MobhA5.C	Dairy	Southland	2015-05-01	6.1	49	22	0.51	7.3	1.42	0.13	18	53	4	Recent	Mottled-acidic Fluvial Recent	-46.1453	168.899
MobhA9.A	Dairy	Southland	2014-05-01	6.2	44	21	0.79	6.6	1.04	0.16	16	54	8	Recent	Mottled-acidic Fluvial Recent	-46.1453	168.899
MobhA9.B	Dairy	Southland	2014-11-01	5.9	45	20	0.53	7.2	1.29	0.16	17	53	5	Recent	Mottled-acidic Fluvial Recent	-46.1453	168.899
MobhA9.C	Dairy	Southland	2015-05-01	6.1	49	22	0.51	7.3	1.42	0.13	18	53	4	Recent	Mottled-acidic Fluvial Recent	-46.1453	168.899
MobhB1.A	Dairy	Southland	2014-05-01	5.8	109	40	0.94	12.7	2.83	0.24	28	60	15	Recent	Mottled-acidic Fluvial Recent	-46.1694	168.886
MobhB1.B	Dairy	Southland	2014-11-01	5.8	106	39	0.76	12.1	2.41	0.24	27	58	6	Recent	Mottled-acidic Fluvial Recent	-46.1694	168.886
MobhB1.C	Dairy	Southland	2015-05-01	5.7	110	39	0.55	12.9	2.81	0.23	28	58	13	Recent	Mottled-acidic Fluvial Recent	-46.1694	168.886
MobhB11.A	Dairy	Southland	2014-05-01	5.8	109	40	0.94	12.7	2.83	0.24	28	60	15	Recent	Mottled-acidic Fluvial Recent	-46.1694	168.886
MobhB11.B	Dairy	Southland	2014-11-01	5.8	106	39	0.76	12.1	2.41	0.24	27	58	6	Recent	Mottled-acidic Fluvial Recent	-46.1694	168.886
MobhB11.C	Dairy	Southland	2015-05-01	5.7	110	39	0.55	12.9	2.81	0.23	28	58	13	Recent	Mottled-acidic Fluvial Recent	-46.1694	168.886
MobhB5.A	Dairy	Southland	2014-05-01	5.8	109	40	0.94	12.7	2.83	0.24	28	60	15	Recent	Mottled-acidic Fluvial Recent	-46.1694	168.886
MobhB5.C	Dairy	Southland	2015-05-01	5.7	110	39	0.55	12.9	2.81	0.23	28	58	13	Recent	Mottled-acidic Fluvial Recent	-46.1694	168.886
MobhB9.A	Dairy	Southland	2014-05-01	5.8	109	40	0.94	12.7	2.83	0.24	28	60	15	Recent	Mottled-acidic Fluvial Recent	-46.1694	168.886
MobhB9.B	Dairy	Southland	2014-11-01	5.8	106	39	0.76	12.1	2.41	0.24	27	58	6	Recent	Mottled-acidic Fluvial Recent	-46.1694	168.886
MobhB9.C	Dairy	Southland	2015-05-01	5.7	110	39	0.55	12.9	2.81	0.23	28	58	13	Recent	Mottled-acidic Fluvial Recent	-46.1694	168.886
Mur11.A	High Country	South Canterbury	2014-05-01	5.2	48	23	1.39	5.1	2.05	0.12	28	31	7	Brown	Typic Orthic Brown	-44.2764	170.719
Mur11.B	High Country	South Canterbury	2014-11-01	5.2	61	26	1.19	6.5	2.47	0.13	32	32	14	Brown	Typic Orthic Brown	-44.2764	170.719
Mur11.C	High Country	South Canterbury	2015-05-01	5.2	51	21	1.28	5.7	2.26	0.13	30	31	12	Brown	Typic Orthic Brown	-44.2764	170.719
Mur3.A	High Country	South Canterbury	2014-05-01	5.2	48	23	1.39	5.1	2.05	0.12	28	31	7	Brown	Typic Orthic Brown	-44.2764	170.719
Mur3.B	High Country	South Canterbury	2014-11-01	5.2	61	26	1.19	6.5	2.47	0.13	32	32	14	Brown	Typic Orthic Brown	-44.2764	170.719
Mur3.C	High Country	South Canterbury	2015-05-01	5.2	51	21	1.28	5.7	2.26	0.13	30	31	12	Brown	Typic Orthic Brown	-44.2764	170.719
Mur6.A	High Country	South Canterbury	2014-05-01	5.2	48	23	1.39	5.1	2.05	0.12	28	31	7	Brown	Typic Orthic Brown	-44.2764	170.719
Mur6.B	High Country	South Canterbury	2014-11-01	5.2	61	26	1.19	6.5	2.47	0.13	32	32	14	Brown	Typic Orthic Brown	-44.2764	170.719
Mur6.C	High Country	South Canterbury	2015-05-01	5.2	51	21	1.28	5.7	2.26	0.13	30	31	12	Brown	Typic Orthic Brown	-44.2764	170.719
Mur7.A	High Country	South Canterbury	2014-05-01	5.2	48	23	1.39	5.1	2.05	0.12	28	31	7	Brown	Typic Orthic Brown	-44.2764	170.719
Mur7.B	High Country	South Canterbury	2014-11-01	5.2	61	26	1.19	6.5	2.47	0.13	32	32	14	Brown	Typic Orthic Brown	-44.2764	170.719
Mur7.C	High Country	South Canterbury	2015-05-01	5.2	51	21	1.28	5.7	2.26	0.13	30	31	12	Brown	Typic Orthic Brown	-44.2764	170.719
Opawa11.A	High Country	South Canterbury	2014-05-01	5.2	45	19	1.38	8.5	2.84	0.12	32	39	5	Brown	Typic Orthic Brown	-44.2406	170.709
Opawa11.B	High Country	South Canterbury	2014-11-01	5.1	49	15	0.99	7.5	2.58	0.14	30	37	8	Brown	Typic Orthic Brown	-44.2406	170.709
Opawa11.C	High Country	South Canterbury	2015-05-01	5.2	57	21	0.9	8.1	2.74	0.17	33	37	11	Brown	Typic Orthic Brown	-44.2406	170.709
Opawa3.A	High Country	South Canterbury	2014-05-01	5.2	45	19	1.38	8.5	2.84	0.12	32	39	5	Brown	Typic Orthic Brown	-44.2406	170.709
Opawa3.B	High Country	South Canterbury	2014-11-01	5.1	49	15	0.99	7.5	2.58	0.14	30	37	8	Brown	Typic Orthic Brown	-44.2406	170.709
Opawa3.C	High Country	South Canterbury	2015-05-01	5.2	57	21	0.9	8.1	2.74	0.17	33	37	11	Brown	Typic Orthic Brown	-44.2406	170.709
Opawa6.C	High Country	South Canterbury	2015-05-01	5.2	57	21	0.9	8.1	2.74	0.17	33	37	11	Brown	Typic Orthic Brown	-44.2406	170.709
Opawa7.A	High Country	South Canterbury	2014-05-01	5.2	45	19	1.38	8.5	2.84	0.12	32	39	5	Brown	Typic Orthic Brown	-44.2406	170.709
Opawa7.C	High Country	South Canterbury	2015-05-01	5.2	57	21	0.9	8.1	2.74	0.17	33	37	11	Brown	Typic Orthic Brown	-44.2406	170.709
Orari11.B	Dairy	South Canterbury	2014-11-01	6	143	46	0.49	14.5	4.9	0.25	29	68	14	Pallic	Mottled Immature Pallic	-44.1564	171.304
Orari3.B	Dairy	South Canterbury	2014-11-01	6	143	46	0.49	14.5	4.9	0.25	29	68	14	Pallic	Mottled Immature Pallic	-44.1564	171.304
Orari6.B	Dairy	South Canterbury	2014-11-01	6	143	46	0.49	14.5	4.9	0.25	29	68	14	Pallic	Mottled Immature Pallic	-44.1564	171.304
Orari6.C	Dairy	South Canterbury	2015-05-01	5.9	154	50	0.43	15.1	4.22	0.29	28	72	21	Pallic	Mottled Immature Pallic	-44.1564	171.304
Orari7.B	Dairy	South Canterbury	2014-11-01	6	143	46	0.49	14.5	4.9	0.25	29	68	14	Pallic	Mottled Immature Pallic	-44.1564	171.304
Orari7.C	Dairy	South Canterbury	2015-05-01	5.9	154	50	0.43	15.1	4.22	0.29	28	72	21	Pallic	Mottled Immature Pallic	-44.1564	171.304
SB11.A	Sheep + Beef	South Canterbury	2014-05-01	6	23	5	0.27	10.8	1.73	0.37	19	71	3	Pallic	Mottled Fragic Pallic	-43.3997	171.242
SB11.B	Sheep + Beef	South Canterbury	2014-11-01	5.9	20	3	0.22	10.8	1.65	0.26	19	66	8	Pallic	Mottled Fragic Pallic	-43.3997	171.242
SB11.C	Sheep + Beef	South Canterbury	2015-05-01	6.1	18	5	0.21	10.9	1.69	0.3	19	69	11	Pallic	Mottled Fragic Pallic	-43.3997	171.242
SB3.B	Sheep + Beef	South Canterbury	2014-11-01	5.9	20	3	0.22	10.8	1.65	0.26	19	66	8	Pallic	Mottled Fragic Pallic	-43.3997	171.242
SB3.C	Sheep + Beef	South Canterbury	2015-05-01	6.1	18	5	0.21	10.9	1.69	0.3	19	69	11	Pallic	Mottled Fragic Pallic	-43.3997	171.242
SB6.A	Sheep + Beef	South Canterbury	2014-05-01	6	23	5	0.27	10.8	1.73	0.37	19	71	3	Pallic	Mottled Fragic Pallic	-43.3997	171.242
SB6.B	Sheep + Beef	South Canterbury	2014-11-01	5.9	20	3	0.22	10.8	1.65	0.26	19	66	8	Pallic	Mottled Fragic Pallic	-43.3997	171.242
SB6.C	Sheep + Beef	South Canterbury	2015-05-01	6.1	18	5	0.21	10.9	1.69	0.3	19	69	11	Pallic	Mottled Fragic Pallic	-43.3997	171.242
SB7.A	Sheep + Beef	South Canterbury	2014-05-01	6	23	5	0.27	10.8	1.73	0.37	19	71	3	Pallic	Mottled Fragic Pallic	-43.3997	171.242
SB7.B	Sheep + Beef	South Canterbury	2014-11-01	5.9	20	3	0.22	10.8	1.65	0.26	19	66	8	Pallic	Mottled Fragic Pallic	-43.3997	171.242
SB7.C	Sheep + Beef	South Canterbury	2015-05-01	6.1	18	5	0.21	10.9	1.69	0.3	19	69	11	Pallic	Mottled Fragic Pallic	-43.3997	171.242
Smail1.A	Sheep + Beef	Otago	2014-05-01	6.3	81	26	1.04	15.5	2.14	0.21	24	79	15	Pallic	Mottled Fragic Pallic	-45.8936	170.15
Smail1.B	Sheep + Beef	Otago	2014-11-01	6.3	81	23	0.92	15	2.18	0.29	23	80	18	Pallic	Mottled Fragic Pallic	-45.8936	170.15
Smail1.C	Sheep + Beef	Otago	2015-05-01	6.5	63	17	0.61	14.7	1.95	0.21	23	77	9	Pallic	Mottled Fragic Pallic	-45.8936	170.15
Smail11.A	Sheep + Beef	Otago	2014-05-01	6.3	81	26	1.04	15.5	2.14	0.21	24	79	15	Pallic	Mottled Fragic Pallic	-45.8936	170.15
Smail11.B	Sheep + Beef	Otago	2014-11-01	6.3	81	23	0.92	15	2.18	0.29	23	80	18	Pallic	Mottled Fragic Pallic	-45.8936	170.15
Smail11.C	Sheep + Beef	Otago	2015-05-01	6.5	63	17	0.61	14.7	1.95	0.21	23	77	9	Pallic	Mottled Fragic Pallic	-45.8936	170.15
Smail5.A	Sheep + Beef	Otago	2014-05-01	6.3	81	26	1.04	15.5	2.14	0.21	24	79	15	Pallic	Mottled Fragic Pallic	-45.8936	170.15
Smail5.B	Sheep + Beef	Otago	2014-11-01	6.3	81	23	0.92	15	2.18	0.29	23	80	18	Pallic	Mottled Fragic Pallic	-45.8936	170.15
Smail5.C	Sheep + Beef	Otago	2015-05-01	6.5	63	17	0.61	14.7	1.95	0.21	23	77	9	Pallic	Mottled Fragic Pallic	-45.8936	170.15
Smail9.A	Sheep + Beef	Otago	2014-05-01	6.3	81	26	1.04	15.5	2.14	0.21	24	79	15	Pallic	Mottled Fragic Pallic	-45.8936	170.15
Smail9.B	Sheep + Beef	Otago	2014-11-01	6.3	81	23	0.92	15	2.18	0.29	23	80	18	Pallic	Mottled Fragic Pallic	-45.8936	170.15
Smail9.C	Sheep + Beef	Otago	2015-05-01	6.5	63	17	0.61	14.7	1.95	0.21	23	77	9	Pallic	Mottled Fragic Pallic	-45.8936	170.15
SS1.B	High Country	Otago	2014-11-01	5.6	41	18	0.38	8.6	1.15	0.12	19	54	6	Pallic	Mottled Laminar Pallic	-45.4544	170.305
SS11.A	High Country	Otago	2014-05-01	5.5	31	17	0.36	8.7	1.08	0.11	20	52	2	Pallic	Mottled Laminar Pallic	-45.4544	170.305
SS11.B	High Country	Otago	2014-11-01	5.6	41	18	0.38	8.6	1.15	0.12	19	54	6	Pallic	Mottled Laminar Pallic	-45.4544	170.305
SS11.C	High Country	Otago	2015-05-01	5.7	36	16	0.48	8.3	1.22	0.15	19	52	6	Pallic	Mottled Laminar Pallic	-45.4544	170.305
SS5.A	High Country	Otago	2014-05-01	5.5	31	17	0.36	8.7	1.08	0.11	20	52	2	Pallic	Mottled Laminar Pallic	-45.4544	170.305
SS5.B	High Country	Otago	2014-11-01	5.6	41	18	0.38	8.6	1.15	0.12	19	54	6	Pallic	Mottled Laminar Pallic	-45.4544	170.305
SS5.C	High Country	Otago	2015-05-01	5.7	36	16	0.48	8.3	1.22	0.15	19	52	6	Pallic	Mottled Laminar Pallic	-45.4544	170.305
SS9.A	High Country	Otago	2014-05-01	5.5	31	17	0.36	8.7	1.08	0.11	20	52	2	Pallic	Mottled Laminar Pallic	-45.4544	170.305
SS9.B	High Country	Otago	2014-11-01	5.6	41	18	0.38	8.6	1.15	0.12	19	54	6	Pallic	Mottled Laminar Pallic	-45.4544	170.305
SS9.C	High Country	Otago	2015-05-01	5.7	36	16	0.48	8.3	1.22	0.15	19	52	6	Pallic	Mottled Laminar Pallic	-45.4544	170.305
Tar11.A	Dairy	North Canterbury	2014-05-01	5.4	35	15	0.7	8.3	1.26	0.13	19	55	5	Recent	Weathered Orthic Recent	-43.4094	172.46
Tar11.B	Dairy	North Canterbury	2014-11-01	5.8	39	14	0.44	9.6	1.55	0.18	20	59	9	Recent	Weathered Orthic Recent	-43.4094	172.46
Tar11.C	Dairy	North Canterbury	2015-05-01	6.1	33	11	0.44	10.7	1.76	0.21	20	65	15	Recent	Weathered Orthic Recent	-43.4094	172.46
Tar3.A	Dairy	North Canterbury	2014-05-01	5.4	35	15	0.7	8.3	1.26	0.13	19	55	5	Recent	Weathered Orthic Recent	-43.4094	172.46
Tar3.B	Dairy	North Canterbury	2014-11-01	5.8	39	14	0.44	9.6	1.55	0.18	20	59	9	Recent	Weathered Orthic Recent	-43.4094	172.46
Tar3.C	Dairy	North Canterbury	2015-05-01	6.1	33	11	0.44	10.7	1.76	0.21	20	65	15	Recent	Weathered Orthic Recent	-43.4094	172.46
Tar6.A	Dairy	North Canterbury	2014-05-01	5.4	35	15	0.7	8.3	1.26	0.13	19	55	5	Recent	Weathered Orthic Recent	-43.4094	172.46
Tar6.C	Dairy	North Canterbury	2015-05-01	6.1	33	11	0.44	10.7	1.76	0.21	20	65	15	Recent	Weathered Orthic Recent	-43.4094	172.46
Tar7.A	Dairy	North Canterbury	2014-05-01	5.4	35	15	0.7	8.3	1.26	0.13	19	55	5	Recent	Weathered Orthic Recent	-43.4094	172.46
Tar7.B	Dairy	North Canterbury	2014-11-01	5.8	39	14	0.44	9.6	1.55	0.18	20	59	9	Recent	Weathered Orthic Recent	-43.4094	172.46
Tar7.C	Dairy	North Canterbury	2015-05-01	6.1	33	11	0.44	10.7	1.76	0.21	20	65	15	Recent	Weathered Orthic Recent	-43.4094	172.46
Woo11.A	Dairy	North Canterbury	2014-05-01	5.9	45	20	0.51	8.6	0.91	0.14	18	56	4	Brown	Pallic Firm Brown	-43.3519	172.163
Woo11.B	Dairy	North Canterbury	2014-11-01	6	98	37	0.3	10.2	1.37	0.16	21	58	66	Brown	Pallic Firm Brown	-43.3519	172.163
Woo11.C	Dairy	North Canterbury	2015-05-01	6	94	36	0.3	10.8	1.39	0.17	21	61	44	Brown	Pallic Firm Brown	-43.3519	172.163
Woo3.A	Dairy	North Canterbury	2014-05-01	5.9	45	20	0.51	8.6	0.91	0.14	18	56	4	Brown	Pallic Firm Brown	-43.3519	172.163
Woo3.B	Dairy	North Canterbury	2014-11-01	6	98	37	0.3	10.2	1.37	0.16	21	58	66	Brown	Pallic Firm Brown	-43.3519	172.163
Woo3.C	Dairy	North Canterbury	2015-05-01	6	94	36	0.3	10.8	1.39	0.17	21	61	44	Brown	Pallic Firm Brown	-43.3519	172.163
Woo6.A	Dairy	North Canterbury	2014-05-01	5.9	45	20	0.51	8.6	0.91	0.14	18	56	4	Brown	Pallic Firm Brown	-43.3519	172.163
Woo6.B	Dairy	North Canterbury	2014-11-01	6	98	37	0.3	10.2	1.37	0.16	21	58	66	Brown	Pallic Firm Brown	-43.3519	172.163
Woo6.C	Dairy	North Canterbury	2015-05-01	6	94	36	0.3	10.8	1.39	0.17	21	61	44	Brown	Pallic Firm Brown	-43.3519	172.163
Woo7.A	Dairy	North Canterbury	2014-05-01	5.9	45	20	0.51	8.6	0.91	0.14	18	56	4	Brown	Pallic Firm Brown	-43.3519	172.163
Woo7.B	Dairy	North Canterbury	2014-11-01	6	98	37	0.3	10.2	1.37	0.16	21	58	66	Brown	Pallic Firm Brown	-43.3519	172.163
Woo7.C	Dairy	North Canterbury	2015-05-01	6	94	36	0.3	10.8	1.39	0.17	21	61	44	Brown	Pallic Firm Brown	-43.3519	172.163
AF10.A	Sheep + Beef	Otago	2014-05-01	5.6	23	8	0.54	8.1	1.56	0.1	20	53	3	Brown	Typic Firm Brown	-45.8031	170.129
AF10.B	Sheep + Beef	Otago	2014-11-01	5.9	45	12	0.49	11.1	1.79	0.11	21	64	14	Brown	Typic Firm Brown	-45.8031	170.129
AF10.C	Sheep + Beef	Otago	2015-05-01	6	44	10	0.48	10.2	1.48	0.1	18	67	9	Brown	Typic Firm Brown	-45.8031	170.129
AF2.A	Sheep + Beef	Otago	2014-05-01	5.6	23	8	0.54	8.1	1.56	0.1	20	53	3	Brown	Typic Firm Brown	-45.8031	170.129
AF2.C	Sheep + Beef	Otago	2015-05-01	6	44	10	0.48	10.2	1.48	0.1	18	67	9	Brown	Typic Firm Brown	-45.8031	170.129
AF6.A	Sheep + Beef	Otago	2014-05-01	5.6	23	8	0.54	8.1	1.56	0.1	20	53	3	Brown	Typic Firm Brown	-45.8031	170.129
AF6.B	Sheep + Beef	Otago	2014-11-01	5.9	45	12	0.49	11.1	1.79	0.11	21	64	14	Brown	Typic Firm Brown	-45.8031	170.129
AF6.C	Sheep + Beef	Otago	2015-05-01	6	44	10	0.48	10.2	1.48	0.1	18	67	9	Brown	Typic Firm Brown	-45.8031	170.129
AF7.A	Sheep + Beef	Otago	2014-05-01	5.6	23	8	0.54	8.1	1.56	0.1	20	53	3	Brown	Typic Firm Brown	-45.8031	170.129
AF7.B	Sheep + Beef	Otago	2014-11-01	5.9	45	12	0.49	11.1	1.79	0.11	21	64	14	Brown	Typic Firm Brown	-45.8031	170.129
AF7.C	Sheep + Beef	Otago	2015-05-01	6	44	10	0.48	10.2	1.48	0.1	18	67	9	Brown	Typic Firm Brown	-45.8031	170.129
Arari12.A	Dairy	South Canterbury	2014-05-01	5.6	107	36	0.63	13.2	3.82	0.25	27	67	25	Pallic	Mottled Immature Pallic	-44.1564	171.304
Arari2.A	Dairy	South Canterbury	2014-05-01	5.6	107	36	0.63	13.2	3.82	0.25	27	67	25	Pallic	Mottled Immature Pallic	-44.1564	171.304
Arari4.A	Dairy	South Canterbury	2014-05-01	5.6	107	36	0.63	13.2	3.82	0.25	27	67	25	Pallic	Mottled Immature Pallic	-44.1564	171.304
Arari8.A	Dairy	South Canterbury	2014-05-01	5.6	107	36	0.63	13.2	3.82	0.25	27	67	25	Pallic	Mottled Immature Pallic	-44.1564	171.304
AV12.A	High Country	North Canterbury	2014-05-01	5.9	47	36	1.24	10.8	2.16	0.09	27	63	25	Pallic	Typic Immature Pallic	-43.33	171.862
AV12.C	High Country	North Canterbury	2015-05-01	6	48	15	0.77	11.5	1.98	0.1	22	65	10	Pallic	Typic Immature Pallic	-43.33	171.862
AV2.B	High Country	North Canterbury	2014-11-01	6	47	13	0.87	11.6	1.94	0.09	22	65	10	Pallic	Typic Immature Pallic	-43.33	171.862
AV2.C	High Country	North Canterbury	2015-05-01	6	48	15	0.77	11.5	1.98	0.1	22	65	10	Pallic	Typic Immature Pallic	-43.33	171.862
AV4.A	High Country	North Canterbury	2014-05-01	5.9	47	36	1.24	10.8	2.16	0.09	27	63	25	Pallic	Typic Immature Pallic	-43.33	171.862
AV4.B	High Country	North Canterbury	2014-11-01	6	47	13	0.87	11.6	1.94	0.09	22	65	10	Pallic	Typic Immature Pallic	-43.33	171.862
AV4.C	High Country	North Canterbury	2015-05-01	6	48	15	0.77	11.5	1.98	0.1	22	65	10	Pallic	Typic Immature Pallic	-43.33	171.862
AV8.A	High Country	North Canterbury	2014-05-01	5.9	47	36	1.24	10.8	2.16	0.09	27	63	25	Pallic	Typic Immature Pallic	-43.33	171.862
AV8.B	High Country	North Canterbury	2014-11-01	6	47	13	0.87	11.6	1.94	0.09	22	65	10	Pallic	Typic Immature Pallic	-43.33	171.862
AV8.C	High Country	North Canterbury	2015-05-01	6	48	15	0.77	11.5	1.98	0.1	22	65	10	Pallic	Typic Immature Pallic	-43.33	171.862
Back12.C	Dairy	South Canterbury	2015-05-01	6.4	97	28	0.2	13.3	1.13	0.2	19	79	17	Pallic	Fragic Perch-gley Pallic	-44.5414	170.977
Back2.A	Dairy	South Canterbury	2014-05-01	6.3	59	19	0.26	14.6	1.29	0.28	20	82	12	Pallic	Fragic Perch-gley Pallic	-44.5414	170.977
Back2.B	Dairy	South Canterbury	2014-11-01	6.4	90	29	0.19	13.4	1.25	0.24	19	78	34	Pallic	Fragic Perch-gley Pallic	-44.5414	170.977
Back2.C	Dairy	South Canterbury	2015-05-01	6.4	97	28	0.2	13.3	1.13	0.2	19	79	17	Pallic	Fragic Perch-gley Pallic	-44.5414	170.977
Back4.A	Dairy	South Canterbury	2014-05-01	6.3	59	19	0.26	14.6	1.29	0.28	20	82	12	Pallic	Fragic Perch-gley Pallic	-44.5414	170.977
Back4.B	Dairy	South Canterbury	2014-11-01	6.4	90	29	0.19	13.4	1.25	0.24	19	78	34	Pallic	Fragic Perch-gley Pallic	-44.5414	170.977
Back4.C	Dairy	South Canterbury	2015-05-01	6.4	97	28	0.2	13.3	1.13	0.2	19	79	17	Pallic	Fragic Perch-gley Pallic	-44.5414	170.977
Back8.A	Dairy	South Canterbury	2014-05-01	6.3	59	19	0.26	14.6	1.29	0.28	20	82	12	Pallic	Fragic Perch-gley Pallic	-44.5414	170.977
Back8.B	Dairy	South Canterbury	2014-11-01	6.4	90	29	0.19	13.4	1.25	0.24	19	78	34	Pallic	Fragic Perch-gley Pallic	-44.5414	170.977
BMS12.A	High Country	North Canterbury	2014-05-01	5.3	36	15	0.71	5.7	1.5	0.07	22	36	5	Brown	Acidic Orthic Brown	-43.3372	171.927
BMS12.B	High Country	North Canterbury	2014-11-01	5.5	47	22	0.61	7	1.54	0.05	22	41	9	Brown	Acidic Orthic Brown	-43.3372	171.927
BMS12.C	High Country	North Canterbury	2015-05-01	5.5	41	21	0.59	6.7	1.39	0.06	22	40	9	Brown	Acidic Orthic Brown	-43.3372	171.927
BMS2.A	High Country	North Canterbury	2014-05-01	5.3	36	15	0.71	5.7	1.5	0.07	22	36	5	Brown	Acidic Orthic Brown	-43.3372	171.927
BMS2.B	High Country	North Canterbury	2014-11-01	5.5	47	22	0.61	7	1.54	0.05	22	41	9	Brown	Acidic Orthic Brown	-43.3372	171.927
BMS4.A	High Country	North Canterbury	2014-05-01	5.3	36	15	0.71	5.7	1.5	0.07	22	36	5	Brown	Acidic Orthic Brown	-43.3372	171.927
BMS4.B	High Country	North Canterbury	2014-11-01	5.5	47	22	0.61	7	1.54	0.05	22	41	9	Brown	Acidic Orthic Brown	-43.3372	171.927
BMS4.C	High Country	North Canterbury	2015-05-01	5.5	41	21	0.59	6.7	1.39	0.06	22	40	9	Brown	Acidic Orthic Brown	-43.3372	171.927
BMS8.B	High Country	North Canterbury	2014-11-01	5.5	47	22	0.61	7	1.54	0.05	22	41	9	Brown	Acidic Orthic Brown	-43.3372	171.927
BMS8.C	High Country	North Canterbury	2015-05-01	5.5	41	21	0.59	6.7	1.39	0.06	22	40	9	Brown	Acidic Orthic Brown	-43.3372	171.927
CFA10.A	Sheep + Beef	Southland	2014-05-01	6.2	25	8	0.47	14.4	1.09	0.24	28	58	5	Brown	Acidic-pedal Allophanic Brown	-46.4503	168.948
CFA10.B	Sheep + Beef	Southland	2014-11-01	6	24	8	0.35	10.7	0.81	0.22	23	53	9	Brown	Acidic-pedal Allophanic Brown	-46.4503	168.948
CFA2.A	Sheep + Beef	Southland	2014-05-01	6.2	25	8	0.47	14.4	1.09	0.24	28	58	5	Brown	Acidic-pedal Allophanic Brown	-46.4503	168.948
CFA2.B	Sheep + Beef	Southland	2014-11-01	6	24	8	0.35	10.7	0.81	0.22	23	53	9	Brown	Acidic-pedal Allophanic Brown	-46.4503	168.948
CFA2.C	Sheep + Beef	Southland	2015-05-01	6.3	23	10	0.27	11.2	0.82	0.2	24	52	7	Brown	Acidic-pedal Allophanic Brown	-46.4503	168.948
CFA6.A	Sheep + Beef	Southland	2014-05-01	6.2	25	8	0.47	14.4	1.09	0.24	28	58	5	Brown	Acidic-pedal Allophanic Brown	-46.4503	168.948
CFA6.B	Sheep + Beef	Southland	2014-11-01	6	24	8	0.35	10.7	0.81	0.22	23	53	9	Brown	Acidic-pedal Allophanic Brown	-46.4503	168.948
CFA6.C	Sheep + Beef	Southland	2015-05-01	6.3	23	10	0.27	11.2	0.82	0.2	24	52	7	Brown	Acidic-pedal Allophanic Brown	-46.4503	168.948
CFA7.A	Sheep + Beef	Southland	2014-05-01	6.2	25	8	0.47	14.4	1.09	0.24	28	58	5	Brown	Acidic-pedal Allophanic Brown	-46.4503	168.948
CFA7.C	Sheep + Beef	Southland	2015-05-01	6.3	23	10	0.27	11.2	0.82	0.2	24	52	7	Brown	Acidic-pedal Allophanic Brown	-46.4503	168.948
CFB10.B	Sheep + Beef	Southland	2014-11-01	6.1	17	7	0.28	10.7	0.94	0.27	25	49	18	Brown	Acidic Firm Brown	-46.46	168.957
CFB10.C	Sheep + Beef	Southland	2015-05-01	6	17	5	0.28	9.5	0.94	0.25	25	44	12	Brown	Acidic Firm Brown	-46.46	168.957
CFB2.B	Sheep + Beef	Southland	2014-11-01	6.1	17	7	0.28	10.7	0.94	0.27	25	49	18	Brown	Acidic Firm Brown	-46.46	168.957
CFB2.C	Sheep + Beef	Southland	2015-05-01	6	17	5	0.28	9.5	0.94	0.25	25	44	12	Brown	Acidic Firm Brown	-46.46	168.957
CFB6.B	Sheep + Beef	Southland	2014-11-01	6.1	17	7	0.28	10.7	0.94	0.27	25	49	18	Brown	Acidic Firm Brown	-46.46	168.957
CFB6.C	Sheep + Beef	Southland	2015-05-01	6	17	5	0.28	9.5	0.94	0.25	25	44	12	Brown	Acidic Firm Brown	-46.46	168.957
CFB7.B	Sheep + Beef	Southland	2014-11-01	6.1	17	7	0.28	10.7	0.94	0.27	25	49	18	Brown	Acidic Firm Brown	-46.46	168.957
CFB7.C	Sheep + Beef	Southland	2015-05-01	6	17	5	0.28	9.5	0.94	0.25	25	44	12	Brown	Acidic Firm Brown	-46.46	168.957
CFS10.A	High Country	Southland	2014-05-01	5.2	37	9	1.01	9.7	2.71	0.12	32	42	4	Brown	Typic Acid Brown	-45.7281	168.684
CFS10.B	High Country	Southland	2014-11-01	5.3	51	15	0.97	11.4	2.71	0.15	33	46	11	Brown	Typic Acid Brown	-45.7281	168.684
CFS10.C	High Country	Southland	2015-05-01	5.5	50	14	0.81	9.3	2.31	0.1	28	45	6	Brown	Typic Acid Brown	-45.7281	168.684
CFS2.A	High Country	Southland	2014-05-01	5.2	37	9	1.01	9.7	2.71	0.12	32	42	4	Brown	Typic Acid Brown	-45.7281	168.684
CFS2.B	High Country	Southland	2014-11-01	5.3	51	15	0.97	11.4	2.71	0.15	33	46	11	Brown	Typic Acid Brown	-45.7281	168.684
CFS2.C	High Country	Southland	2015-05-01	5.5	50	14	0.81	9.3	2.31	0.1	28	45	6	Brown	Typic Acid Brown	-45.7281	168.684
CFS6.A	High Country	Southland	2014-05-01	5.2	37	9	1.01	9.7	2.71	0.12	32	42	4	Brown	Typic Acid Brown	-45.7281	168.684
CFS6.B	High Country	Southland	2014-11-01	5.3	51	15	0.97	11.4	2.71	0.15	33	46	11	Brown	Typic Acid Brown	-45.7281	168.684
CFS6.C	High Country	Southland	2015-05-01	5.5	50	14	0.81	9.3	2.31	0.1	28	45	6	Brown	Typic Acid Brown	-45.7281	168.684
CFS7.A	High Country	Southland	2014-05-01	5.2	37	9	1.01	9.7	2.71	0.12	32	42	4	Brown	Typic Acid Brown	-45.7281	168.684
CFS7.B	High Country	Southland	2014-11-01	5.3	51	15	0.97	11.4	2.71	0.15	33	46	11	Brown	Typic Acid Brown	-45.7281	168.684
CL10.A	High Country	Otago	2014-05-01	6	27	8	0.37	12.5	0.94	0.16	22	65	4	Pallic	Mottled Laminar Pallic	-45.46	170.25
CL10.B	High Country	Otago	2014-11-01	6	53	21	0.43	14.3	1.26	0.16	24	68	37	Pallic	Mottled Laminar Pallic	-45.46	170.25
CL10.C	High Country	Otago	2015-05-01	6.2	45	14	0.47	14.1	1.24	0.22	23	69	24	Pallic	Mottled Laminar Pallic	-45.46	170.25
CL2.A	High Country	Otago	2014-05-01	6	27	8	0.37	12.5	0.94	0.16	22	65	4	Pallic	Mottled Laminar Pallic	-45.46	170.25
CL2.B	High Country	Otago	2014-11-01	6	53	21	0.43	14.3	1.26	0.16	24	68	37	Pallic	Mottled Laminar Pallic	-45.46	170.25
CL2.C	High Country	Otago	2015-05-01	6.2	45	14	0.47	14.1	1.24	0.22	23	69	24	Pallic	Mottled Laminar Pallic	-45.46	170.25
CL6.A	High Country	Otago	2014-05-01	6	27	8	0.37	12.5	0.94	0.16	22	65	4	Pallic	Mottled Laminar Pallic	-45.46	170.25
CL6.B	High Country	Otago	2014-11-01	6	53	21	0.43	14.3	1.26	0.16	24	68	37	Pallic	Mottled Laminar Pallic	-45.46	170.25
CL6.C	High Country	Otago	2015-05-01	6.2	45	14	0.47	14.1	1.24	0.22	23	69	24	Pallic	Mottled Laminar Pallic	-45.46	170.25
CL7.C	High Country	Otago	2015-05-01	6.2	45	14	0.47	14.1	1.24	0.22	23	69	24	Pallic	Mottled Laminar Pallic	-45.46	170.25
GH12.A	Sheep + Beef	South Canterbury	2014-05-01	6.1	81	35	0.74	8.8	1.49	0.21	15	75	13	Pallic	Mottled Fragic Pallic	-44.3056	170.873
GH12.B	Sheep + Beef	South Canterbury	2014-11-01	6.3	74	27	0.4	8.6	1.26	0.16	14	76	19	Pallic	Mottled Fragic Pallic	-44.3056	170.873
GH12.C	Sheep + Beef	South Canterbury	2015-05-01	6	74	27	0.37	8.9	1.3	0.16	16	68	24	Pallic	Mottled Fragic Pallic	-44.3056	170.873
GH2.A	Sheep + Beef	South Canterbury	2014-05-01	6.1	81	35	0.74	8.8	1.49	0.21	15	75	13	Pallic	Mottled Fragic Pallic	-44.3056	170.873
GH2.B	Sheep + Beef	South Canterbury	2014-11-01	6.3	74	27	0.4	8.6	1.26	0.16	14	76	19	Pallic	Mottled Fragic Pallic	-44.3056	170.873
GH2.C	Sheep + Beef	South Canterbury	2015-05-01	6	74	27	0.37	8.9	1.3	0.16	16	68	24	Pallic	Mottled Fragic Pallic	-44.3056	170.873
GH4.A	Sheep + Beef	South Canterbury	2014-05-01	6.1	81	35	0.74	8.8	1.49	0.21	15	75	13	Pallic	Mottled Fragic Pallic	-44.3056	170.873
GH4.B	Sheep + Beef	South Canterbury	2014-11-01	6.3	74	27	0.4	8.6	1.26	0.16	14	76	19	Pallic	Mottled Fragic Pallic	-44.3056	170.873
GH4.C	Sheep + Beef	South Canterbury	2015-05-01	6	74	27	0.37	8.9	1.3	0.16	16	68	24	Pallic	Mottled Fragic Pallic	-44.3056	170.873
GH8.A	Sheep + Beef	South Canterbury	2014-05-01	6.1	81	35	0.74	8.8	1.49	0.21	15	75	13	Pallic	Mottled Fragic Pallic	-44.3056	170.873
GH8.B	Sheep + Beef	South Canterbury	2014-11-01	6.3	74	27	0.4	8.6	1.26	0.16	14	76	19	Pallic	Mottled Fragic Pallic	-44.3056	170.873
GH8.C	Sheep + Beef	South Canterbury	2015-05-01	6	74	27	0.37	8.9	1.3	0.16	16	68	24	Pallic	Mottled Fragic Pallic	-44.3056	170.873
Gift12.A	Dairy	North Canterbury	2014-05-01	6.2	114	42	1.09	12.8	2.84	0.18	23	74	8	Pallic	Typic Immature Pallic	-43.6583	172.158
Gift12.B	Dairy	North Canterbury	2014-11-01	6.4	131	43	0.78	12.5	3.07	0.19	22	75	29	Pallic	Typic Immature Pallic	-43.6583	172.158
Gift12.C	Dairy	North Canterbury	2015-05-01	6.2	126	51	0.62	12.9	3.22	0.2	22	78	27	Pallic	Typic Immature Pallic	-43.6583	172.158
Gift2.A	Dairy	North Canterbury	2014-05-01	6.2	114	42	1.09	12.8	2.84	0.18	23	74	8	Pallic	Typic Immature Pallic	-43.6583	172.158
Gift2.B	Dairy	North Canterbury	2014-11-01	6.4	131	43	0.78	12.5	3.07	0.19	22	75	29	Pallic	Typic Immature Pallic	-43.6583	172.158
Gift2.C	Dairy	North Canterbury	2015-05-01	6.2	126	51	0.62	12.9	3.22	0.2	22	78	27	Pallic	Typic Immature Pallic	-43.6583	172.158
Gift4.A	Dairy	North Canterbury	2014-05-01	6.2	114	42	1.09	12.8	2.84	0.18	23	74	8	Pallic	Typic Immature Pallic	-43.6583	172.158
Gift4.B	Dairy	North Canterbury	2014-11-01	6.4	131	43	0.78	12.5	3.07	0.19	22	75	29	Pallic	Typic Immature Pallic	-43.6583	172.158
Gift4.C	Dairy	North Canterbury	2015-05-01	6.2	126	51	0.62	12.9	3.22	0.2	22	78	27	Pallic	Typic Immature Pallic	-43.6583	172.158
Gift8.A	Dairy	North Canterbury	2014-05-01	6.2	114	42	1.09	12.8	2.84	0.18	23	74	8	Pallic	Typic Immature Pallic	-43.6583	172.158
Gift8.B	Dairy	North Canterbury	2014-11-01	6.4	131	43	0.78	12.5	3.07	0.19	22	75	29	Pallic	Typic Immature Pallic	-43.6583	172.158
Gift8.C	Dairy	North Canterbury	2015-05-01	6.2	126	51	0.62	12.9	3.22	0.2	22	78	27	Pallic	Typic Immature Pallic	-43.6583	172.158
Ground12.A	Dairy	North Canterbury	2014-05-01	5.5	62	30	0.48	7.3	1.7	0.17	18	53	5	Gley	Typic Orthic Gley	-43.6658	172.264
Ground12.B	Dairy	North Canterbury	2014-11-01	5.6	87	39	0.39	6.9	1.73	0.16	17	55	27	Gley	Typic Orthic Gley	-43.6658	172.264
Ground12.C	Dairy	North Canterbury	2015-05-01	5.8	84	40	0.23	7.8	1.36	0.1	15	63	29	Gley	Typic Orthic Gley	-43.6658	172.264
Ground2.A	Dairy	North Canterbury	2014-05-01	5.5	62	30	0.48	7.3	1.7	0.17	18	53	5	Gley	Typic Orthic Gley	-43.6658	172.264
Ground2.B	Dairy	North Canterbury	2014-11-01	5.6	87	39	0.39	6.9	1.73	0.16	17	55	27	Gley	Typic Orthic Gley	-43.6658	172.264
Ground2.C	Dairy	North Canterbury	2015-05-01	5.8	84	40	0.23	7.8	1.36	0.1	15	63	29	Gley	Typic Orthic Gley	-43.6658	172.264
Ground4.A	Dairy	North Canterbury	2014-05-01	5.5	62	30	0.48	7.3	1.7	0.17	18	53	5	Gley	Typic Orthic Gley	-43.6658	172.264
Ground4.B	Dairy	North Canterbury	2014-11-01	5.6	87	39	0.39	6.9	1.73	0.16	17	55	27	Gley	Typic Orthic Gley	-43.6658	172.264
Ground4.C	Dairy	North Canterbury	2015-05-01	5.8	84	40	0.23	7.8	1.36	0.1	15	63	29	Gley	Typic Orthic Gley	-43.6658	172.264
Ground8.A	Dairy	North Canterbury	2014-05-01	5.5	62	30	0.48	7.3	1.7	0.17	18	53	5	Gley	Typic Orthic Gley	-43.6658	172.264
Ground8.B	Dairy	North Canterbury	2014-11-01	5.6	87	39	0.39	6.9	1.73	0.16	17	55	27	Gley	Typic Orthic Gley	-43.6658	172.264
Ground8.C	Dairy	North Canterbury	2015-05-01	5.8	84	40	0.23	7.8	1.36	0.1	15	63	29	Gley	Typic Orthic Gley	-43.6658	172.264
JK10.A	High Country	Southland	2014-05-01	5.1	28	6	0.68	3.8	1.67	0.13	28	22	4	Brown	Typic Acid Brown	-45.7478	168.587
JK10.B	High Country	Southland	2014-11-01	4.8	27	8	0.52	2.9	1.38	0.13	27	18	6	Brown	Typic Acid Brown	-45.7478	168.587
JK10.C	High Country	Southland	2015-05-01	5.1	29	6	0.57	2.9	1.35	0.12	26	19	5	Brown	Typic Acid Brown	-45.7478	168.587
JK2.A	High Country	Southland	2014-05-01	5.1	28	6	0.68	3.8	1.67	0.13	28	22	4	Brown	Typic Acid Brown	-45.7478	168.587
JK2.B	High Country	Southland	2014-11-01	4.8	27	8	0.52	2.9	1.38	0.13	27	18	6	Brown	Typic Acid Brown	-45.7478	168.587
JK2.C	High Country	Southland	2015-05-01	5.1	29	6	0.57	2.9	1.35	0.12	26	19	5	Brown	Typic Acid Brown	-45.7478	168.587
JK6.A	High Country	Southland	2014-05-01	5.1	28	6	0.68	3.8	1.67	0.13	28	22	4	Brown	Typic Acid Brown	-45.7478	168.587
JK6.B	High Country	Southland	2014-11-01	4.8	27	8	0.52	2.9	1.38	0.13	27	18	6	Brown	Typic Acid Brown	-45.7478	168.587
JK6.C	High Country	Southland	2015-05-01	5.1	29	6	0.57	2.9	1.35	0.12	26	19	5	Brown	Typic Acid Brown	-45.7478	168.587
JK7.A	High Country	Southland	2014-05-01	5.1	28	6	0.68	3.8	1.67	0.13	28	22	4	Brown	Typic Acid Brown	-45.7478	168.587
JK7.C	High Country	Southland	2015-05-01	5.1	29	6	0.57	2.9	1.35	0.12	26	19	5	Brown	Typic Acid Brown	-45.7478	168.587
KA10.A	Dairy	Otago	2014-05-01	5.6	105	45	0.55	10.5	2.87	0.19	22	65	30	Gley	Typic Orthic Gley	-45.8736	170.194
KA10.B	Dairy	Otago	2014-11-01	6.1	96	48	0.82	9.7	2.2	0.17	18	71	20	Gley	Typic Orthic Gley	-45.8736	170.194
KA10.C	Dairy	Otago	2015-05-01	6.5	131	47	0.66	13.3	2.76	0.22	21	79	21	Gley	Typic Orthic Gley	-45.8736	170.194
KA2.A	Dairy	Otago	2014-05-01	5.6	105	45	0.55	10.5	2.87	0.19	22	65	30	Gley	Typic Orthic Gley	-45.8736	170.194
KA2.B	Dairy	Otago	2014-11-01	6.1	96	48	0.82	9.7	2.2	0.17	18	71	20	Gley	Typic Orthic Gley	-45.8736	170.194
KA2.C	Dairy	Otago	2015-05-01	6.5	131	47	0.66	13.3	2.76	0.22	21	79	21	Gley	Typic Orthic Gley	-45.8736	170.194
KA6.A	Dairy	Otago	2014-05-01	5.6	105	45	0.55	10.5	2.87	0.19	22	65	30	Gley	Typic Orthic Gley	-45.8736	170.194
KA6.B	Dairy	Otago	2014-11-01	6.1	96	48	0.82	9.7	2.2	0.17	18	71	20	Gley	Typic Orthic Gley	-45.8736	170.194
KA6.C	Dairy	Otago	2015-05-01	6.5	131	47	0.66	13.3	2.76	0.22	21	79	21	Gley	Typic Orthic Gley	-45.8736	170.194
KA7.A	Dairy	Otago	2014-05-01	5.6	105	45	0.55	10.5	2.87	0.19	22	65	30	Gley	Typic Orthic Gley	-45.8736	170.194
KA7.B	Dairy	Otago	2014-11-01	6.1	96	48	0.82	9.7	2.2	0.17	18	71	20	Gley	Typic Orthic Gley	-45.8736	170.194
KA7.C	Dairy	Otago	2015-05-01	6.5	131	47	0.66	13.3	2.76	0.22	21	79	21	Gley	Typic Orthic Gley	-45.8736	170.194
LH10.A	Dairy	Otago	2014-05-01	5.8	103	26	0.77	23.4	4.48	0.38	43	67	61	Gley	Peaty Orthic Gley	-45.9231	170.151
LH10.B	Dairy	Otago	2014-11-01	5.9	121	28	0.77	25.1	4.9	0.43	44	71	105	Gley	Peaty Orthic Gley	-45.9231	170.151
LH10.C	Dairy	Otago	2015-05-01	5.8	117	27	0.43	20.5	3.96	0.34	38	67	105	Gley	Peaty Orthic Gley	-45.9231	170.151
LH2.A	Dairy	Otago	2014-05-01	5.8	103	26	0.77	23.4	4.48	0.38	43	67	61	Gley	Peaty Orthic Gley	-45.9231	170.151
LH2.B	Dairy	Otago	2014-11-01	5.9	121	28	0.77	25.1	4.9	0.43	44	71	105	Gley	Peaty Orthic Gley	-45.9231	170.151
LH2.C	Dairy	Otago	2015-05-01	5.8	117	27	0.43	20.5	3.96	0.34	38	67	105	Gley	Peaty Orthic Gley	-45.9231	170.151
LH6.A	Dairy	Otago	2014-05-01	5.8	103	26	0.77	23.4	4.48	0.38	43	67	61	Gley	Peaty Orthic Gley	-45.9231	170.151
LH6.B	Dairy	Otago	2014-11-01	5.9	121	28	0.77	25.1	4.9	0.43	44	71	105	Gley	Peaty Orthic Gley	-45.9231	170.151
LH6.C	Dairy	Otago	2015-05-01	5.8	117	27	0.43	20.5	3.96	0.34	38	67	105	Gley	Peaty Orthic Gley	-45.9231	170.151
LH7.A	Dairy	Otago	2014-05-01	5.8	103	26	0.77	23.4	4.48	0.38	43	67	61	Gley	Peaty Orthic Gley	-45.9231	170.151
LH7.B	Dairy	Otago	2014-11-01	5.9	121	28	0.77	25.1	4.9	0.43	44	71	105	Gley	Peaty Orthic Gley	-45.9231	170.151
LH7.C	Dairy	Otago	2015-05-01	5.8	117	27	0.43	20.5	3.96	0.34	38	67	105	Gley	Peaty Orthic Gley	-45.9231	170.151
MobhA10.A	Dairy	Southland	2014-05-01	6.2	44	21	0.79	6.6	1.04	0.16	16	54	8	Recent	Mottled-acidic Fluvial Recent	-46.1453	168.899
MobhA10.B	Dairy	Southland	2014-11-01	6.1	52	21	0.83	8	1.15	0.14	17	59	4	Recent	Mottled-acidic Fluvial Recent	-46.1453	168.899
MobhA10.C	Dairy	Southland	2015-05-01	6.4	76	29	0.62	9.9	1.26	0.12	18	66	4	Recent	Mottled-acidic Fluvial Recent	-46.1453	168.899
MobhA2.A	Dairy	Southland	2014-05-01	6.2	44	21	0.79	6.6	1.04	0.16	16	54	8	Recent	Mottled-acidic Fluvial Recent	-46.1453	168.899
MobhA2.B	Dairy	Southland	2014-11-01	6.1	52	21	0.83	8	1.15	0.14	17	59	4	Recent	Mottled-acidic Fluvial Recent	-46.1453	168.899
MobhA2.C	Dairy	Southland	2015-05-01	6.4	76	29	0.62	9.9	1.26	0.12	18	66	4	Recent	Mottled-acidic Fluvial Recent	-46.1453	168.899
MobhA6.A	Dairy	Southland	2014-05-01	6.2	44	21	0.79	6.6	1.04	0.16	16	54	8	Recent	Mottled-acidic Fluvial Recent	-46.1453	168.899
MobhA6.B	Dairy	Southland	2014-11-01	6.1	52	21	0.83	8	1.15	0.14	17	59	4	Recent	Mottled-acidic Fluvial Recent	-46.1453	168.899
MobhA6.C	Dairy	Southland	2015-05-01	6.4	76	29	0.62	9.9	1.26	0.12	18	66	4	Recent	Mottled-acidic Fluvial Recent	-46.1453	168.899
MobhA7.A	Dairy	Southland	2014-05-01	6.2	44	21	0.79	6.6	1.04	0.16	16	54	8	Recent	Mottled-acidic Fluvial Recent	-46.1453	168.899
MobhA7.B	Dairy	Southland	2014-11-01	6.1	52	21	0.83	8	1.15	0.14	17	59	4	Recent	Mottled-acidic Fluvial Recent	-46.1453	168.899
MobhA7.C	Dairy	Southland	2015-05-01	6.4	76	29	0.62	9.9	1.26	0.12	18	66	4	Recent	Mottled-acidic Fluvial Recent	-46.1453	168.899
MobhB10.A	Dairy	Southland	2014-05-01	5.8	109	40	0.94	12.7	2.83	0.24	28	60	15	Recent	Mottled-acidic Fluvial Recent	-46.1694	168.886
MobhB10.B	Dairy	Southland	2014-11-01	5.8	110	48	0.58	11.2	2.64	0.19	26	57	6	Recent	Mottled-acidic Fluvial Recent	-46.1694	168.886
MobhB10.C	Dairy	Southland	2015-05-01	5.7	111	41	0.55	12.4	2.71	0.21	28	56	8	Recent	Mottled-acidic Fluvial Recent	-46.1694	168.886
MobhB2.A	Dairy	Southland	2014-05-01	5.8	109	40	0.94	12.7	2.83	0.24	28	60	15	Recent	Mottled-acidic Fluvial Recent	-46.1694	168.886
MobhB2.C	Dairy	Southland	2015-05-01	5.7	111	41	0.55	12.4	2.71	0.21	28	56	8	Recent	Mottled-acidic Fluvial Recent	-46.1694	168.886
MobhB6.A	Dairy	Southland	2014-05-01	5.8	109	40	0.94	12.7	2.83	0.24	28	60	15	Recent	Mottled-acidic Fluvial Recent	-46.1694	168.886
MobhB6.B	Dairy	Southland	2014-11-01	5.8	110	48	0.58	11.2	2.64	0.19	26	57	6	Recent	Mottled-acidic Fluvial Recent	-46.1694	168.886
MobhB6.C	Dairy	Southland	2015-05-01	5.7	111	41	0.55	12.4	2.71	0.21	28	56	8	Recent	Mottled-acidic Fluvial Recent	-46.1694	168.886
MobhB7.A	Dairy	Southland	2014-05-01	5.8	109	40	0.94	12.7	2.83	0.24	28	60	15	Recent	Mottled-acidic Fluvial Recent	-46.1694	168.886
MobhB7.B	Dairy	Southland	2014-11-01	5.8	110	48	0.58	11.2	2.64	0.19	26	57	6	Recent	Mottled-acidic Fluvial Recent	-46.1694	168.886
MobhB7.C	Dairy	Southland	2015-05-01	5.7	111	41	0.55	12.4	2.71	0.21	28	56	8	Recent	Mottled-acidic Fluvial Recent	-46.1694	168.886
Mur12.A	High Country	South Canterbury	2014-05-01	5.2	48	23	1.39	5.1	2.05	0.12	28	31	7	Brown	Typic Orthic Brown	-44.2764	170.719
Mur12.B	High Country	South Canterbury	2014-11-01	5.2	59	24	1	7.4	2.08	0.11	30	35	19	Brown	Typic Orthic Brown	-44.2764	170.719
Mur12.C	High Country	South Canterbury	2015-05-01	5.3	59	27	1.27	5.7	1.67	0.12	30	29	12	Brown	Typic Orthic Brown	-44.2764	170.719
Mur2.A	High Country	South Canterbury	2014-05-01	5.2	48	23	1.39	5.1	2.05	0.12	28	31	7	Brown	Typic Orthic Brown	-44.2764	170.719
Mur2.B	High Country	South Canterbury	2014-11-01	5.2	59	24	1	7.4	2.08	0.11	30	35	19	Brown	Typic Orthic Brown	-44.2764	170.719
Mur2.C	High Country	South Canterbury	2015-05-01	5.3	59	27	1.27	5.7	1.67	0.12	30	29	12	Brown	Typic Orthic Brown	-44.2764	170.719
Mur4.A	High Country	South Canterbury	2014-05-01	5.2	48	23	1.39	5.1	2.05	0.12	28	31	7	Brown	Typic Orthic Brown	-44.2764	170.719
Mur4.B	High Country	South Canterbury	2014-11-01	5.2	59	24	1	7.4	2.08	0.11	30	35	19	Brown	Typic Orthic Brown	-44.2764	170.719
Mur4.C	High Country	South Canterbury	2015-05-01	5.3	59	27	1.27	5.7	1.67	0.12	30	29	12	Brown	Typic Orthic Brown	-44.2764	170.719
Mur8.A	High Country	South Canterbury	2014-05-01	5.2	48	23	1.39	5.1	2.05	0.12	28	31	7	Brown	Typic Orthic Brown	-44.2764	170.719
Mur8.B	High Country	South Canterbury	2014-11-01	5.2	59	24	1	7.4	2.08	0.11	30	35	19	Brown	Typic Orthic Brown	-44.2764	170.719
Mur8.C	High Country	South Canterbury	2015-05-01	5.3	59	27	1.27	5.7	1.67	0.12	30	29	12	Brown	Typic Orthic Brown	-44.2764	170.719
Opawa12.A	High Country	South Canterbury	2014-05-01	5.2	45	19	1.38	8.5	2.84	0.12	32	39	5	Brown	Typic Orthic Brown	-44.2406	170.709
Opawa12.B	High Country	South Canterbury	2014-11-01	5.4	65	23	1.4	11.1	3.14	0.1	35	44	18	Brown	Typic Orthic Brown	-44.2406	170.709
Opawa12.C	High Country	South Canterbury	2015-05-01	5.3	66	25	1.23	11.1	2.87	0.1	34	45	13	Brown	Typic Orthic Brown	-44.2406	170.709
Opawa2.A	High Country	South Canterbury	2014-05-01	5.2	45	19	1.38	8.5	2.84	0.12	32	39	5	Brown	Typic Orthic Brown	-44.2406	170.709
Opawa2.B	High Country	South Canterbury	2014-11-01	5.4	65	23	1.4	11.1	3.14	0.1	35	44	18	Brown	Typic Orthic Brown	-44.2406	170.709
Opawa2.C	High Country	South Canterbury	2015-05-01	5.3	66	25	1.23	11.1	2.87	0.1	34	45	13	Brown	Typic Orthic Brown	-44.2406	170.709
Opawa4.A	High Country	South Canterbury	2014-05-01	5.2	45	19	1.38	8.5	2.84	0.12	32	39	5	Brown	Typic Orthic Brown	-44.2406	170.709
Opawa4.B	High Country	South Canterbury	2014-11-01	5.4	65	23	1.4	11.1	3.14	0.1	35	44	18	Brown	Typic Orthic Brown	-44.2406	170.709
Opawa4.C	High Country	South Canterbury	2015-05-01	5.3	66	25	1.23	11.1	2.87	0.1	34	45	13	Brown	Typic Orthic Brown	-44.2406	170.709
Opawa8.C	High Country	South Canterbury	2015-05-01	5.3	66	25	1.23	11.1	2.87	0.1	34	45	13	Brown	Typic Orthic Brown	-44.2406	170.709
Orari12.B	Dairy	South Canterbury	2014-11-01	5.8	154	50	0.58	13.4	4.34	0.23	28	66	39	Pallic	Mottled Immature Pallic	-44.1564	171.304
Orari12.C	Dairy	South Canterbury	2015-05-01	6	138	45	0.39	15.2	4.05	0.22	27	73	39	Pallic	Mottled Immature Pallic	-44.1564	171.304
Orari2.B	Dairy	South Canterbury	2014-11-01	5.8	154	50	0.58	13.4	4.34	0.23	28	66	39	Pallic	Mottled Immature Pallic	-44.1564	171.304
Orari2.C	Dairy	South Canterbury	2015-05-01	6	138	45	0.39	15.2	4.05	0.22	27	73	39	Pallic	Mottled Immature Pallic	-44.1564	171.304
Orari4.B	Dairy	South Canterbury	2014-11-01	5.8	154	50	0.58	13.4	4.34	0.23	28	66	39	Pallic	Mottled Immature Pallic	-44.1564	171.304
Orari4.C	Dairy	South Canterbury	2015-05-01	6	138	45	0.39	15.2	4.05	0.22	27	73	39	Pallic	Mottled Immature Pallic	-44.1564	171.304
Orari8.B	Dairy	South Canterbury	2014-11-01	5.8	154	50	0.58	13.4	4.34	0.23	28	66	39	Pallic	Mottled Immature Pallic	-44.1564	171.304
Orari8.C	Dairy	South Canterbury	2015-05-01	6	138	45	0.39	15.2	4.05	0.22	27	73	39	Pallic	Mottled Immature Pallic	-44.1564	171.304
SB12.A	Sheep + Beef	South Canterbury	2014-05-01	6	23	5	0.27	10.8	1.73	0.37	19	71	3	Pallic	Mottled Fragic Pallic	-43.3997	171.242
SB12.B	Sheep + Beef	South Canterbury	2014-11-01	6	25	5	0.22	9.2	1.43	0.31	16	68	10	Pallic	Mottled Fragic Pallic	-43.3997	171.242
SB12.C	Sheep + Beef	South Canterbury	2015-05-01	6	21	5	0.22	10.4	1.6	0.3	18	69	12	Pallic	Mottled Fragic Pallic	-43.3997	171.242
SB2.A	Sheep + Beef	South Canterbury	2014-05-01	6	23	5	0.27	10.8	1.73	0.37	19	71	3	Pallic	Mottled Fragic Pallic	-43.3997	171.242
SB2.B	Sheep + Beef	South Canterbury	2014-11-01	6	25	5	0.22	9.2	1.43	0.31	16	68	10	Pallic	Mottled Fragic Pallic	-43.3997	171.242
SB2.C	Sheep + Beef	South Canterbury	2015-05-01	6	21	5	0.22	10.4	1.6	0.3	18	69	12	Pallic	Mottled Fragic Pallic	-43.3997	171.242
SB4.A	Sheep + Beef	South Canterbury	2014-05-01	6	23	5	0.27	10.8	1.73	0.37	19	71	3	Pallic	Mottled Fragic Pallic	-43.3997	171.242
SB4.C	Sheep + Beef	South Canterbury	2015-05-01	6	21	5	0.22	10.4	1.6	0.3	18	69	12	Pallic	Mottled Fragic Pallic	-43.3997	171.242
SB8.A	Sheep + Beef	South Canterbury	2014-05-01	6	23	5	0.27	10.8	1.73	0.37	19	71	3	Pallic	Mottled Fragic Pallic	-43.3997	171.242
SB8.B	Sheep + Beef	South Canterbury	2014-11-01	6	25	5	0.22	9.2	1.43	0.31	16	68	10	Pallic	Mottled Fragic Pallic	-43.3997	171.242
SB8.C	Sheep + Beef	South Canterbury	2015-05-01	6	21	5	0.22	10.4	1.6	0.3	18	69	12	Pallic	Mottled Fragic Pallic	-43.3997	171.242
Smail10.A	Sheep + Beef	Otago	2014-05-01	6.3	81	26	1.04	15.5	2.14	0.21	24	79	15	Pallic	Mottled Fragic Pallic	-45.8936	170.15
Smail10.B	Sheep + Beef	Otago	2014-11-01	6.4	94	26	0.83	16	2.1	0.24	23	82	19	Pallic	Mottled Fragic Pallic	-45.8936	170.15
Smail10.C	Sheep + Beef	Otago	2015-05-01	6.6	82	26	0.62	14.7	1.93	0.2	21	83	8	Pallic	Mottled Fragic Pallic	-45.8936	170.15
Smail2.A	Sheep + Beef	Otago	2014-05-01	6.3	81	26	1.04	15.5	2.14	0.21	24	79	15	Pallic	Mottled Fragic Pallic	-45.8936	170.15
Smail2.B	Sheep + Beef	Otago	2014-11-01	6.4	94	26	0.83	16	2.1	0.24	23	82	19	Pallic	Mottled Fragic Pallic	-45.8936	170.15
Smail2.C	Sheep + Beef	Otago	2015-05-01	6.6	82	26	0.62	14.7	1.93	0.2	21	83	8	Pallic	Mottled Fragic Pallic	-45.8936	170.15
Smail6.B	Sheep + Beef	Otago	2014-11-01	6.4	94	26	0.83	16	2.1	0.24	23	82	19	Pallic	Mottled Fragic Pallic	-45.8936	170.15
Smail6.C	Sheep + Beef	Otago	2015-05-01	6.6	82	26	0.62	14.7	1.93	0.2	21	83	8	Pallic	Mottled Fragic Pallic	-45.8936	170.15
Smail7.A	Sheep + Beef	Otago	2014-05-01	6.3	81	26	1.04	15.5	2.14	0.21	24	79	15	Pallic	Mottled Fragic Pallic	-45.8936	170.15
Smail7.B	Sheep + Beef	Otago	2014-11-01	6.4	94	26	0.83	16	2.1	0.24	23	82	19	Pallic	Mottled Fragic Pallic	-45.8936	170.15
Smail7.C	Sheep + Beef	Otago	2015-05-01	6.6	82	26	0.62	14.7	1.93	0.2	21	83	8	Pallic	Mottled Fragic Pallic	-45.8936	170.15
SS10.A	High Country	Otago	2014-05-01	5.5	31	17	0.36	8.7	1.08	0.11	20	52	2	Pallic	Mottled Laminar Pallic	-45.4544	170.305
SS10.B	High Country	Otago	2014-11-01	5.8	78	34	0.49	12.9	1.33	0.12	22	68	38	Pallic	Mottled Laminar Pallic	-45.4544	170.305
SS10.C	High Country	Otago	2015-05-01	6.2	77	27	0.47	13.3	1.44	0.14	21	72	18	Pallic	Mottled Laminar Pallic	-45.4544	170.305
SS2.A	High Country	Otago	2014-05-01	5.5	31	17	0.36	8.7	1.08	0.11	20	52	2	Pallic	Mottled Laminar Pallic	-45.4544	170.305
SS2.B	High Country	Otago	2014-11-01	5.8	78	34	0.49	12.9	1.33	0.12	22	68	38	Pallic	Mottled Laminar Pallic	-45.4544	170.305
SS2.C	High Country	Otago	2015-05-01	6.2	77	27	0.47	13.3	1.44	0.14	21	72	18	Pallic	Mottled Laminar Pallic	-45.4544	170.305
SS6.A	High Country	Otago	2014-05-01	5.5	31	17	0.36	8.7	1.08	0.11	20	52	2	Pallic	Mottled Laminar Pallic	-45.4544	170.305
SS6.B	High Country	Otago	2014-11-01	5.8	78	34	0.49	12.9	1.33	0.12	22	68	38	Pallic	Mottled Laminar Pallic	-45.4544	170.305
SS6.C	High Country	Otago	2015-05-01	6.2	77	27	0.47	13.3	1.44	0.14	21	72	18	Pallic	Mottled Laminar Pallic	-45.4544	170.305
SS7.A	High Country	Otago	2014-05-01	5.5	31	17	0.36	8.7	1.08	0.11	20	52	2	Pallic	Mottled Laminar Pallic	-45.4544	170.305
SS7.B	High Country	Otago	2014-11-01	5.8	78	34	0.49	12.9	1.33	0.12	22	68	38	Pallic	Mottled Laminar Pallic	-45.4544	170.305
SS7.C	High Country	Otago	2015-05-01	6.2	77	27	0.47	13.3	1.44	0.14	21	72	18	Pallic	Mottled Laminar Pallic	-45.4544	170.305
Tar12.A	Dairy	North Canterbury	2014-05-01	5.4	35	15	0.7	8.3	1.26	0.13	19	55	5	Recent	Weathered Orthic Recent	-43.4094	172.46
Tar12.B	Dairy	North Canterbury	2014-11-01	5.7	48	20	0.42	9	1.6	0.16	20	56	21	Recent	Weathered Orthic Recent	-43.4094	172.46
Tar12.C	Dairy	North Canterbury	2015-05-01	6.2	49	18	0.38	11.3	1.58	0.19	18	73	36	Recent	Weathered Orthic Recent	-43.4094	172.46
Tar2.A	Dairy	North Canterbury	2014-05-01	5.4	35	15	0.7	8.3	1.26	0.13	19	55	5	Recent	Weathered Orthic Recent	-43.4094	172.46
Tar2.B	Dairy	North Canterbury	2014-11-01	5.7	48	20	0.42	9	1.6	0.16	20	56	21	Recent	Weathered Orthic Recent	-43.4094	172.46
Tar2.C	Dairy	North Canterbury	2015-05-01	6.2	49	18	0.38	11.3	1.58	0.19	18	73	36	Recent	Weathered Orthic Recent	-43.4094	172.46
Tar4.A	Dairy	North Canterbury	2014-05-01	5.4	35	15	0.7	8.3	1.26	0.13	19	55	5	Recent	Weathered Orthic Recent	-43.4094	172.46
Tar4.C	Dairy	North Canterbury	2015-05-01	6.2	49	18	0.38	11.3	1.58	0.19	18	73	36	Recent	Weathered Orthic Recent	-43.4094	172.46
Tar8.A	Dairy	North Canterbury	2014-05-01	5.4	35	15	0.7	8.3	1.26	0.13	19	55	5	Recent	Weathered Orthic Recent	-43.4094	172.46
Tar8.B	Dairy	North Canterbury	2014-11-01	5.7	48	20	0.42	9	1.6	0.16	20	56	21	Recent	Weathered Orthic Recent	-43.4094	172.46
Tar8.C	Dairy	North Canterbury	2015-05-01	6.2	49	18	0.38	11.3	1.58	0.19	18	73	36	Recent	Weathered Orthic Recent	-43.4094	172.46
Woo12.A	Dairy	North Canterbury	2014-05-01	5.9	45	20	0.51	8.6	0.91	0.14	18	56	4	Brown	Pallic Firm Brown	-43.3519	172.163
Woo12.B	Dairy	North Canterbury	2014-11-01	5.9	102	39	0.29	10.4	1.06	0.13	21	57	77	Brown	Pallic Firm Brown	-43.3519	172.163
Woo12.C	Dairy	North Canterbury	2015-05-01	6.3	83	33	0.23	13.5	1.08	0.16	19	77	26	Brown	Pallic Firm Brown	-43.3519	172.163
Woo2.A	Dairy	North Canterbury	2014-05-01	5.9	45	20	0.51	8.6	0.91	0.14	18	56	4	Brown	Pallic Firm Brown	-43.3519	172.163
Woo2.B	Dairy	North Canterbury	2014-11-01	5.9	102	39	0.29	10.4	1.06	0.13	21	57	77	Brown	Pallic Firm Brown	-43.3519	172.163
Woo2.C	Dairy	North Canterbury	2015-05-01	6.3	83	33	0.23	13.5	1.08	0.16	19	77	26	Brown	Pallic Firm Brown	-43.3519	172.163
Woo4.A	Dairy	North Canterbury	2014-05-01	5.9	45	20	0.51	8.6	0.91	0.14	18	56	4	Brown	Pallic Firm Brown	-43.3519	172.163
Woo4.B	Dairy	North Canterbury	2014-11-01	5.9	102	39	0.29	10.4	1.06	0.13	21	57	77	Brown	Pallic Firm Brown	-43.3519	172.163
Woo4.C	Dairy	North Canterbury	2015-05-01	6.3	83	33	0.23	13.5	1.08	0.16	19	77	26	Brown	Pallic Firm Brown	-43.3519	172.163
Woo8.A	Dairy	North Canterbury	2014-05-01	5.9	45	20	0.51	8.6	0.91	0.14	18	56	4	Brown	Pallic Firm Brown	-43.3519	172.163
Woo8.B	Dairy	North Canterbury	2014-11-01	5.9	102	39	0.29	10.4	1.06	0.13	21	57	77	Brown	Pallic Firm Brown	-43.3519	172.163
Woo8.C	Dairy	North Canterbury	2015-05-01	6.3	83	33	0.23	13.5	1.08	0.16	19	77	26	Brown	Pallic Firm Brown	-43.3519	172.163
