# Supplementary material for: Conditionally Rare Taxa Contribute but Do Not Account for Changes in Soil Prokaryotic Community Structure
Source: Front Microbiol. 2018 Apr 27;9:809. doi: 10.3389/fmicb.2018.00809 (PMC5934496; doi:10.3389/fmicb.2018.00809)
Supplement: Supplementary file 3 [file Table_3.XLSX]

## Sheet: Sheet1
Mantel tests between Bray-Curtis distance matrices constructed from whole communities and whole communities without CRT
Community	Site	Mantel_R	p
Time	AF	0.99	0.001
Time	AV	0.97	0.001
Time	Back	0.98	0.001
Time	BMS	0.99	0.001
Time	CFA	0.99	0.001
Time	CFB	0.99	0.001
Time	CFS	0.99	0.001
Time	CL	0.99	0.001
Time	GH	0.99	0.001
Time	Gift	0.99	0.001
Time	Ground	0.98	0.001
Time	JK	0.99	0.001
Time	KA	0.97	0.001
Time	LH	0.99	0.001
Time	MobhA	0.99	0.001
Time	MobhB	0.99	0.001
Time	Mur	0.99	0.001
Time	Opawa	0.98	0.001
Time	Orari	0.99	0.001
Time	SB	0.99	0.001
Time	Smail	0.99	0.001
Time	SS	0.99	0.001
Time	Tar	0.98	0.001
Time	Woo	0.99	0.001
Space	All	0.99	0.001
