# Supplementary material for: Conditionally Rare Taxa Contribute but Do Not Account for Changes in Soil Prokaryotic Community Structure
Source: Front Microbiol. 2018 Apr 27;9:809. doi: 10.3389/fmicb.2018.00809 (PMC5934496; doi:10.3389/fmicb.2018.00809)
Supplement: Supplementary file 4 [file Table_4.XLSX]

## Sheet: Sheet1
Anosim (land use and soil order) and Mantel (pH) correlations between Whole Community/CRT and spatial factors
Variable	R2	P
Whole Community
Land Use	0.36	0.001
Soil Order	0.27	0.001
pH	0.53	0.001
Conditionally Rare Taxa
Land Use	0.3	0.001
Soil Order	0.25	0.001
pH	0.31	0.001
