# Supplementary material for: Conditionally Rare Taxa Contribute but Do Not Account for Changes in Soil Prokaryotic Community Structure
Source: Front Microbiol. 2018 Apr 27;9:809. doi: 10.3389/fmicb.2018.00809 (PMC5934496; doi:10.3389/fmicb.2018.00809)
Supplement: Supplementary file 5 [file Table_5.XLSX]

## Sheet: TableS2.csv
Table of CRT that vary significantly (Kruskal Wallis p<0.05) over time, average relative abundance is provided under dates
OTU	2014-05-01	2014-11-01	2015-05-01	Domain	Phylum	Class	Order	Family	Genus	Species
AB003934.1.1469	0.000605967	0.000604719	0.00102273	D_0__Bacteria	D_1__Actinobacteria	D_2__Actinobacteria	D_3__Kineosporiales	D_4__Kineosporiaceae	D_5__Kineosporia	D_6__Kineosporia rhamnosa
AB238772.1.1460	0.000740994	0.00068665	0.000564033	D_0__Bacteria	D_1__Proteobacteria	D_2__Deltaproteobacteria	D_3__Myxococcales	D_4__uncultured	D_5__uncultured bacterium	D_6__uncultured bacterium
AB245333.1.1494	0.000445902	0.000302981	0.000464324	D_0__Bacteria	D_1__Actinobacteria	D_2__Thermoleophilia	D_3__Solirubrobacterales	D_4__Patulibacteraceae	D_5__Patulibacter	D_6__Rubrobacteridae bacterium Gsoil 1167
AB245400.1.1470	6.7e-05	7.36e-05	0.000104593	D_0__Bacteria	D_1__Actinobacteria	D_2__Actinobacteria	D_3__Frankiales	D_4__Frankiaceae	D_5__Jatrophihabitans	D_6__Actinomycetales bacterium Gsoil 1621
AB246771.1.1236	7.7e-05	8.41e-05	5.66e-05	D_0__Bacteria	D_1__Proteobacteria	D_2__Deltaproteobacteria	D_3__Myxococcales	D_4__Phaselicystidaceae	D_5__Phaselicystis	D_6__uncultured bacterium
AB449812.1.1457	3.04e-05	3.54e-05	3.7e-05	D_0__Bacteria	D_1__Actinobacteria	D_2__Actinobacteria	D_3__Streptomycetales	D_4__Streptomycetaceae	D_5__Streptomyces	D_6__Streptomyces sp. TP-A0874
AB468943.1.1458	0.00016456	0.000173393	0.000288391	D_0__Bacteria	D_1__Actinobacteria	D_2__Actinobacteria	D_3__Micromonosporales	D_4__Micromonosporaceae	D_5__Actinoplanes	D_6__Actinoplanes toevensis
AB486063.1.1376	0.000298256	0.000333881	0.000206339	D_0__Bacteria	D_1__Acidobacteria	D_2__Holophagae	D_3__Subgroup 7	D_4__uncultured bacterium	D_5__uncultured bacterium	D_6__uncultured bacterium
AB486106.1.1312	0.000235897	0.000188014	0.000190461	D_0__Bacteria	D_1__Planctomycetes	D_2__Phycisphaerae	D_3__WD2101 soil group	D_4__uncultured bacterium	D_5__uncultured bacterium	D_6__uncultured bacterium
AB486524.1.1369	0.000115622	0.000124637	0.000168026	D_0__Bacteria	D_1__Actinobacteria	D_2__Thermoleophilia	D_3__Gaiellales	D_4__Gaiellaceae	D_5__Gaiella	D_6__uncultured bacterium
AB487245.1.1379	0.0002499	0.000262941	0.000368648	D_0__Bacteria	D_1__Actinobacteria	D_2__Thermoleophilia	D_3__Gaiellales	D_4__Gaiellaceae	D_5__Gaiella	D_6__uncultured bacterium
AB661562.1.1451	0.000880322	0.00119169	0.000606801	D_0__Bacteria	D_1__Bacteroidetes	D_2__Sphingobacteriia	D_3__Sphingobacteriales	D_4__Chitinophagaceae	D_5__Ferruginibacter	D_6__uncultured bacterium
AB672179.1.1470	0.00327225	0.0038164	0.00456016	D_0__Bacteria	D_1__Actinobacteria	D_2__Thermoleophilia	D_3__Gaiellales	D_4__uncultured	D_5__uncultured bacterium	D_6__uncultured bacterium
AB672247.1.1469	0.000862926	0.000904709	0.00125522	D_0__Bacteria	D_1__Actinobacteria	D_2__Thermoleophilia	D_3__Gaiellales	D_4__uncultured	D_5__uncultured bacterium	D_6__uncultured bacterium
AB672302.1.1424	0.00119523	0.000841885	0.000820843	D_0__Bacteria	D_1__Acidobacteria	D_2__Acidobacteria	D_3__Subgroup 3	D_4__Unknown Family	D_5__Candidatus Solibacter	D_6__uncultured bacterium
AB695844.1.1472	0.00239845	0.00243199	0.00250268	D_0__Bacteria	D_1__Firmicutes	D_2__Bacilli	D_3__Bacillales	D_4__Bacillaceae	D_5__Bacillus	D_6__uncultured Bacillus sp.
AB696368.1.1333	7.18e-05	0.000229335	0.000199104	D_0__Bacteria	D_1__Actinobacteria	D_2__Actinobacteria	D_3__Micrococcales	D_4__Micrococcaceae	D_5__Arthrobacter	D_6__uncultured bacterium
AB696869.1.1211	0.000201755	0.000192086	0.000258461	D_0__Bacteria	D_1__Actinobacteria	D_2__Actinobacteria	D_3__Propionibacteriales	D_4__Nocardioidaceae	D_5__Nocardioides	D_6__uncultured bacterium
AB738044.1.1480	3.55e-05	3.48e-05	6.56e-05	D_0__Bacteria	D_1__Actinobacteria	D_2__Actinobacteria	D_3__Pseudonocardiales	D_4__Pseudonocardiaceae	D_5__Kibdelosporangium	D_6__uncultured bacterium
AB821063.1.1461	0.000553673	0.000727521	0.000638665	D_0__Bacteria	D_1__Planctomycetes	D_2__Phycisphaerae	D_3__WD2101 soil group	D_4__uncultured bacterium	D_5__uncultured bacterium	D_6__uncultured bacterium
AB821089.1.1525	0.000692716	0.000638887	0.00088317	D_0__Bacteria	D_1__Actinobacteria	D_2__Thermoleophilia	D_3__Gaiellales	D_4__uncultured	D_5__uncultured bacterium	D_6__uncultured bacterium
AB821116.1.1494	0.000221809	0.000295777	0.000342632	D_0__Bacteria	D_1__Actinobacteria	D_2__MB-A2-108	D_3__uncultured bacterium	D_4__uncultured bacterium	D_5__uncultured bacterium	D_6__uncultured bacterium
AB821176.1.1453	0.000106827	8.97e-05	0.000164213	D_0__Bacteria	D_1__Proteobacteria	D_2__Alphaproteobacteria	D_3__Rhizobiales	D_4__Xanthobacteraceae	D_5__uncultured	D_6__uncultured bacterium
ABSQ01001477.371.1869	0.00115999	0.00135919	0.00186011	D_0__Bacteria	D_1__Actinobacteria	D_2__Thermoleophilia	D_3__Gaiellales	D_4__Gaiellaceae	D_5__Gaiella	D_6__uncultured actinobacterium
AF016407.1.1411	0.000586887	0.000593322	0.000986512	D_0__Bacteria	D_1__Actinobacteria	D_2__Actinobacteria	D_3__Corynebacteriales	D_4__Mycobacteriaceae	D_5__Mycobacterium	D_6__uncultured bacterium
AF050573.1.1443	0.00107949	0.00132012	0.0015542	D_0__Bacteria	D_1__Actinobacteria	D_2__Actinobacteria	D_3__Micrococcales	D_4__Microbacteriaceae	D_5__Lysinimonas	D_6__uncultured actinobacterium
AF264700.1.1450	0.000662348	0.000768986	0.00126112	D_0__Bacteria	D_1__Actinobacteria	D_2__Actinobacteria	D_3__Corynebacteriales	D_4__Mycobacteriaceae	D_5__Mycobacterium	D_6__uncultured bacterium
AF507705.1.1443	0.00018138	0.000110257	0.000101029	D_0__Bacteria	D_1__Planctomycetes	D_2__Phycisphaerae	D_3__WD2101 soil group	D_4__uncultured bacterium	D_5__uncultured bacterium	D_6__uncultured bacterium
AJ244655.1.1386	4.67e-05	4.04e-05	6.73e-05	D_0__Bacteria	D_1__Actinobacteria	D_2__Actinobacteria	D_3__Propionibacteriales	D_4__Nocardioidaceae	D_5__Nocardioides	D_6__uncultured bacterium
AJ534670.1.1402	0.00585914	0.00712393	0.0104541	D_0__Bacteria	D_1__Proteobacteria	D_2__Alphaproteobacteria	D_3__Rhizobiales	D_4__Bradyrhizobiaceae	D_5__Afipia	D_6__Bradyrhizobium sp. 1
AJ536885.1.1251	0.000176642	0.000140392	0.000100922	D_0__Bacteria	D_1__Gemmatimonadetes	D_2__Gemmatimonadetes	D_3__Gemmatimonadales	D_4__Gemmatimonadaceae	D_5__uncultured	D_6__uncultured bacterium
AJ581604.1.1447	0.000211806	0.000195145	0.000330764	D_0__Bacteria	D_1__Bacteroidetes	D_2__Sphingobacteriia	D_3__Sphingobacteriales	D_4__Chitinophagaceae	D_5__Flavisolibacter	D_6__uncultured bacterium
AM157322.1.1216	0.000894878	0.00101849	0.000897624	D_0__Bacteria	D_1__Proteobacteria	D_2__Betaproteobacteria	D_3__Nitrosomonadales	D_4__Nitrosomonadaceae	D_5__uncultured	D_6__uncultured bacterium
AM410674.1.1467	6.12e-05	7.6e-05	0.000133297	D_0__Bacteria	D_1__Actinobacteria	D_2__Actinobacteria	D_3__Micrococcales	D_4__Microbacteriaceae	D_5__Subtercola	D_6__uncultured bacterium
AM778575.1.1442	0.000102822	0.000101407	0.000290716	D_0__Bacteria	D_1__Actinobacteria	D_2__Actinobacteria	D_3__Propionibacteriales	D_4__Nocardioidaceae	D_5__Kribbella	D_6__Kribbella catacumbae
AM935634.1.1351	0.000436773	0.000736339	0.000448627	D_0__Bacteria	D_1__Proteobacteria	D_2__Betaproteobacteria	D_3__Burkholderiales	D_4__Comamonadaceae	D_5__uncultured	D_6__uncultured proteobacterium
AM936020.1.1310	0.00334515	0.00332456	0.00418825	D_0__Bacteria	D_1__Chloroflexi	D_2__KD4-96	D_3__uncultured bacterium	D_4__uncultured bacterium	D_5__uncultured bacterium	D_6__uncultured bacterium
AY102325.1.1317	0.000344774	0.000346882	0.000695641	D_0__Bacteria	D_1__Proteobacteria	D_2__Alphaproteobacteria	D_3__Rhizobiales	D_4__Bradyrhizobiaceae	D_5__Bradyrhizobium	D_6__uncultured soil bacterium
AY234523.1.1402	0.000134342	6.75e-05	9.76e-05	D_0__Bacteria	D_1__Acidobacteria	D_2__Acidobacteria	D_3__Acidobacteriales	D_4__Acidobacteriaceae (Subgroup 1)	D_5__uncultured	D_6__bacterium Ellin5106
AY234742.1.1380	6.84e-06	8.9e-06	2.11e-05	D_0__Bacteria	D_1__Actinobacteria	D_2__Actinobacteria	D_3__Frankiales	D_4__Frankiaceae	D_5__Jatrophihabitans	D_6__bacterium Ellin6090
AY250865.1.1436	0.000701406	0.000662148	0.000878339	D_0__Bacteria	D_1__Actinobacteria	D_2__Actinobacteria	D_3__Frankiales	D_4__Sporichthyaceae	D_5__uncultured	D_6__uncultured bacterium
AY395331.1.1393	0.000261725	9.88e-05	0.000105041	D_0__Bacteria	D_1__Gemmatimonadetes	D_2__Gemmatimonadetes	D_3__Gemmatimonadales	D_4__Gemmatimonadaceae	D_5__Gemmatimonas	D_6__uncultured Gemmatimonadetes bacterium
AY395425.1.1462	0.00139734	0.00150401	0.00122904	D_0__Bacteria	D_1__Verrucomicrobia	D_2__OPB35 soil group	D_3__uncultured Verrucomicrobia subdivision 3 bacterium	D_4__uncultured Verrucomicrobia subdivision 3 bacterium	D_5__uncultured Verrucomicrobia subdivision 3 bacterium	D_6__uncultured Verrucomicrobia subdivision 3 bacterium
AY491554.1.1395	0.000141217	0.000207792	0.000287188	D_0__Bacteria	D_1__Proteobacteria	D_2__Alphaproteobacteria	D_3__Rhizobiales	D_4__Beijerinckiaceae	D_5__uncultured	D_6__uncultured bacterium
AY792311.1.1527	0.000375748	0.000365191	0.000243778	D_0__Bacteria	D_1__Verrucomicrobia	D_2__OPB35 soil group	D_3__uncultured Verrucomicrobia bacterium	D_4__uncultured Verrucomicrobia bacterium	D_5__uncultured Verrucomicrobia bacterium	D_6__uncultured Verrucomicrobia bacterium
AY913367.1.1444	0.00079687	0.00103069	0.00143467	D_0__Bacteria	D_1__Proteobacteria	D_2__Alphaproteobacteria	D_3__Rhizobiales	D_4__alphaI cluster	D_5__uncultured bacterium	D_6__uncultured bacterium
AY921749.1.1381	3.73e-05	7.89e-06	5.49e-06	D_0__Bacteria	D_1__Gemmatimonadetes	D_2__Gemmatimonadetes	D_3__Gemmatimonadales	D_4__Gemmatimonadaceae	D_5__uncultured	D_6__uncultured Gemmatimonas sp.
AY921899.1.1382	8.19e-05	5.76e-05	6.95e-05	D_0__Bacteria	D_1__Gemmatimonadetes	D_2__Gemmatimonadetes	D_3__Gemmatimonadales	D_4__Gemmatimonadaceae	D_5__Gemmatimonas	D_6__uncultured Gemmatimonadetes bacterium
AY921953.1.1391	8.14e-05	3.47e-05	3.36e-05	D_0__Bacteria	D_1__Bacteroidetes	D_2__vadinHA17	D_3__uncultured bacterium	D_4__uncultured bacterium	D_5__uncultured bacterium	D_6__uncultured bacterium
AY922123.1.1383	0.000284307	0.000159394	0.000143475	D_0__Bacteria	D_1__Gemmatimonadetes	D_2__Gemmatimonadetes	D_3__Gemmatimonadales	D_4__Gemmatimonadaceae	D_5__Gemmatimonas	D_6__uncultured soil bacterium
AY960779.1.1357	0.00149375	0.00153201	0.00122758	D_0__Bacteria	D_1__Verrucomicrobia	D_2__OPB35 soil group	D_3__uncultured bacterium	D_4__uncultured bacterium	D_5__uncultured bacterium	D_6__uncultured bacterium
CP001700.8817437.8818943	0.000149332	0.000127066	0.000267448	D_0__Bacteria	D_1__Actinobacteria	D_2__Actinobacteria	D_3__Catenulisporales	D_4__Catenulisporaceae	D_5__Catenulispora	D_6__Catenulispora acidiphila DSM 44928
CS503014.2.1362	0.00067806	0.000747075	0.00111399	D_0__Bacteria	D_1__Actinobacteria	D_2__Actinobacteria	D_3__Corynebacteriales	D_4__Mycobacteriaceae	D_5__Mycobacterium	D_6__actinobacterium MH3-5
CU919622.1.1305	0.00119587	0.00131981	0.00132369	D_0__Bacteria	D_1__Proteobacteria	D_2__Alphaproteobacteria	D_3__Rhizobiales	D_4__Hyphomicrobiaceae	D_5__Devosia	D_6__uncultured bacterium
CU927453.1.1310	0.000517256	0.000703942	0.000883816	D_0__Bacteria	D_1__Proteobacteria	D_2__Alphaproteobacteria	D_3__Rhizobiales	D_4__Methylocystaceae	D_5__Methylosinus	D_6__uncultured Methylocystaceae bacterium
DM040593.1.1372	2.74e-05	3.63e-05	5.21e-05	D_0__Bacteria	D_1__Actinobacteria	D_2__Actinobacteria	D_3__Propionibacteriales	D_4__Nocardioidaceae	D_5__Marmoricola	D_6__uncultured bacterium
DQ125669.1.1477	1.99e-05	2.68e-05	2.88e-05	D_0__Bacteria	D_1__Actinobacteria	D_2__Thermoleophilia	D_3__Solirubrobacterales	D_4__480-2	D_5__uncultured bacterium	D_6__uncultured bacterium
DQ128802.1.1430	0.000347655	0.000401131	0.000532237	D_0__Bacteria	D_1__Actinobacteria	D_2__Thermoleophilia	D_3__Gaiellales	D_4__uncultured	D_5__uncultured soil bacterium	D_6__uncultured soil bacterium
DQ157929.1.1441	0.000108869	0.000148551	0.000224995	D_0__Bacteria	D_1__Actinobacteria	D_2__Actinobacteria	D_3__Corynebacteriales	D_4__Nocardiaceae	D_5__Williamsia	D_6__uncultured Williamsia sp.
DQ297961.1.1510	0.000149657	0.000321493	0.000252649	D_0__Bacteria	D_1__Verrucomicrobia	D_2__Opitutae	D_3__Opitutales	D_4__Opitutaceae	D_5__Opitutus	D_6__uncultured soil bacterium
DQ298004.1.1469	0.000327838	0.000507861	0.000405062	D_0__Bacteria	D_1__Verrucomicrobia	D_2__OPB35 soil group	D_3__uncultured soil bacterium	D_4__uncultured soil bacterium	D_5__uncultured soil bacterium	D_6__uncultured soil bacterium
DQ298368.1.1390	0.000519414	0.000526398	0.00128699	D_0__Bacteria	D_1__Actinobacteria	D_2__Actinobacteria	D_3__Propionibacteriales	D_4__Nocardioidaceae	D_5__Kribbella	D_6__bacterium JP63
DQ340863.1.1452	0.000144078	0.000115702	8.73e-05	D_0__Bacteria	D_1__Proteobacteria	D_2__Alphaproteobacteria	D_3__Sphingomonadales	D_4__Sphingomonadaceae	D_5__Sphingomonas	D_6__Afipia sp. BAC146
DQ344631.1.1453	0.000261239	0.000140395	0.000212622	D_0__Bacteria	D_1__Actinobacteria	D_2__Actinobacteria	D_3__Micromonosporales	D_4__Micromonosporaceae	D_5__Hamadaea	D_6__Catellatospora yuxiensis
DQ345443.1.1413	0.000577141	0.000591231	0.000856353	D_0__Bacteria	D_1__Actinobacteria	D_2__Actinobacteria	D_3__Micrococcales	D_4__Intrasporangiaceae	D_5__uncultured	D_6__uncultured bacterium
DQ398034.1.1347	0.000332952	0.000231595	0.000163509	D_0__Bacteria	D_1__Bacteroidetes	D_2__Sphingobacteriia	D_3__Sphingobacteriales	D_4__Chitinophagaceae	D_5__uncultured	D_6__uncultured bacterium
DQ404602.1.1516	0.00457586	0.00334287	0.00272353	D_0__Bacteria	D_1__Proteobacteria	D_2__Betaproteobacteria	D_3__Nitrosomonadales	D_4__Nitrosomonadaceae	D_5__uncultured	D_6__uncultured bacterium
DQ404641.1.1509	0.000117574	0.000111341	0.00015257	D_0__Bacteria	D_1__Actinobacteria	D_2__Thermoleophilia	D_3__Gaiellales	D_4__uncultured	D_5__uncultured bacterium	D_6__uncultured bacterium
DQ404689.1.1545	0.00159796	0.00139811	0.00155416	D_0__Bacteria	D_1__Verrucomicrobia	D_2__Spartobacteria	D_3__Chthoniobacterales	D_4__DA101 soil group	D_5__uncultured bacterium	D_6__uncultured bacterium
DQ413118.1.1467	7.83e-05	6.18e-05	8.97e-05	D_0__Bacteria	D_1__Actinobacteria	D_2__Thermoleophilia	D_3__Solirubrobacterales	D_4__480-2	D_5__uncultured bacterium	D_6__uncultured bacterium
DQ450685.1.1287	0.00123207	0.00141732	0.00145726	D_0__Bacteria	D_1__Acidobacteria	D_2__Acidobacteria	D_3__Subgroup 3	D_4__Unknown Family	D_5__Candidatus Solibacter	D_6__uncultured bacterium
DQ450754.1.1381	0.00158363	0.00146212	0.00105847	D_0__Bacteria	D_1__Bacteroidetes	D_2__Sphingobacteriia	D_3__Sphingobacteriales	D_4__Chitinophagaceae	D_5__uncultured	D_6__uncultured bacterium
DQ450756.1.1277	0.000874719	0.000902749	0.00129539	D_0__Bacteria	D_1__Proteobacteria	D_2__Alphaproteobacteria	D_3__Rhizobiales	D_4__Xanthobacteraceae	D_5__uncultured	D_6__uncultured alpha proteobacterium
DQ450820.1.1393	0.000269145	0.00024026	0.000134826	D_0__Bacteria	D_1__Acidobacteria	D_2__Holophagae	D_3__Subgroup 7	D_4__uncultured candidate division OS-K bacterium	D_5__uncultured candidate division OS-K bacterium	D_6__uncultured candidate division OS-K bacterium
DQ768127.1.1502	0.000314997	0.000256239	0.000305534	D_0__Bacteria	D_1__Proteobacteria	D_2__Deltaproteobacteria	D_3__Myxococcales	D_4__uncultured	D_5__uncultured bacterium	D_6__uncultured bacterium
DQ990949.1.1298	9.44e-05	0.000401272	0.000100842	D_0__Bacteria	D_1__Proteobacteria	D_2__Betaproteobacteria	D_3__Burkholderiales	D_4__Oxalobacteraceae	D_5__Massilia	D_6__uncultured Oxalobacteraceae bacterium
EA273514.1.1292	0.00158242	0.00121187	0.00109231	D_0__Bacteria	D_1__Gemmatimonadetes	D_2__Gemmatimonadetes	D_3__Gemmatimonadales	D_4__Gemmatimonadaceae	D_5__Gemmatimonas	D_6__unidentified
EA273519.2.1305	0.000135499	0.000140971	0.000170874	D_0__Bacteria	D_1__Acidobacteria	D_2__Acidobacteria	D_3__Subgroup 17	D_4__unidentified	D_5__unidentified	D_6__unidentified
EF018122.1.1368	0.000125038	7.72e-05	3.76e-05	D_0__Bacteria	D_1__Gemmatimonadetes	D_2__Gemmatimonadetes	D_3__Gemmatimonadales	D_4__Gemmatimonadaceae	D_5__uncultured	D_6__uncultured Gemmatimonadetes bacterium
EF018126.1.1410	0.000514315	0.000376942	0.00054932	D_0__Bacteria	D_1__Proteobacteria	D_2__Deltaproteobacteria	D_3__Myxococcales	D_4__Haliangiaceae	D_5__Haliangium	D_6__uncultured bacterium
EF018241.1.1387	0.00222433	0.0022186	0.00144007	D_0__Bacteria	D_1__Proteobacteria	D_2__Gammaproteobacteria	D_3__Xanthomonadales	D_4__Xanthomonadaceae	D_5__Rhodanobacter	D_6__uncultured Xanthomonadaceae bacterium
EF018434.1.1399	0.000528049	0.000481462	0.000691519	D_0__Bacteria	D_1__Proteobacteria	D_2__TA18	D_3__uncultured bacterium	D_4__uncultured bacterium	D_5__uncultured bacterium	D_6__uncultured bacterium
EF018532.1.1386	0.00081467	0.000575037	0.000506005	D_0__Bacteria	D_1__Proteobacteria	D_2__Betaproteobacteria	D_3__SC-I-84	D_4__uncultured proteobacterium	D_5__uncultured proteobacterium	D_6__uncultured proteobacterium
EF018557.1.1409	0.00144831	0.00123129	0.00120662	D_0__Bacteria	D_1__Verrucomicrobia	D_2__Spartobacteria	D_3__Chthoniobacterales	D_4__DA101 soil group	D_5__uncultured Verrucomicrobia bacterium	D_6__uncultured Verrucomicrobia bacterium
EF018563.1.1333	0.000544359	0.000496536	0.000673556	D_0__Bacteria	D_1__Proteobacteria	D_2__Alphaproteobacteria	D_3__Rhodospirillales	D_4__Rhodospirillaceae	D_5__Dongia	D_6__uncultured Rhodospirillaceae bacterium
EF018595.1.1360	0.000394306	0.000342565	0.000587682	D_0__Bacteria	D_1__Actinobacteria	D_2__Actinobacteria	D_3__Frankiales	D_4__Frankiaceae	D_5__Jatrophihabitans	D_6__uncultured bacterium
EF018604.1.1405	0.0014139	0.00156211	0.00213798	D_0__Bacteria	D_1__Actinobacteria	D_2__Acidimicrobiia	D_3__Acidimicrobiales	D_4__uncultured	D_5__uncultured actinobacterium	D_6__uncultured actinobacterium
EF018734.1.1338	0.000684477	0.000640857	0.000874353	D_0__Bacteria	D_1__Proteobacteria	D_2__Alphaproteobacteria	D_3__Rhizobiales	D_4__Hyphomicrobiaceae	D_5__Rhodoplanes	D_6__uncultured bacterium
EF018787.1.1373	0.00116486	0.00118247	0.000773402	D_0__Bacteria	D_1__Gemmatimonadetes	D_2__Gemmatimonadetes	D_3__Gemmatimonadales	D_4__Gemmatimonadaceae	D_5__Gemmatimonas	D_6__uncultured Gemmatimonadales bacterium
EF018814.1.1366	4.58e-05	6.75e-05	5.83e-05	D_0__Bacteria	D_1__Actinobacteria	D_2__Actinobacteria	D_3__Micrococcales	D_4__Intrasporangiaceae	D_5__Oryzihumus	D_6__uncultured bacterium
EF018962.1.1385	0.00538893	0.00411922	0.00256623	D_0__Bacteria	D_1__Proteobacteria	D_2__Betaproteobacteria	D_3__Nitrosomonadales	D_4__Nitrosomonadaceae	D_5__uncultured	D_6__uncultured Nitrosomonadaceae bacterium
EF018997.1.1332	0.00156921	0.00212928	0.00237689	D_0__Bacteria	D_1__Proteobacteria	D_2__Alphaproteobacteria	D_3__Rhizobiales	D_4__Methylocystaceae	D_5__Methylocystis	D_6__uncultured bacterium
EF019072.1.1393	0.00278031	0.00358311	0.00414434	D_0__Bacteria	D_1__Actinobacteria	D_2__Thermoleophilia	D_3__Gaiellales	D_4__Gaiellaceae	D_5__Gaiella	D_6__uncultured soil bacterium
EF019136.1.1335	0.00178296	0.00177596	0.00227849	D_0__Bacteria	D_1__Chloroflexi	D_2__KD4-96	D_3__uncultured bacterium	D_4__uncultured bacterium	D_5__uncultured bacterium	D_6__uncultured bacterium
EF019275.1.1352	0.000340471	0.00029664	0.000260331	D_0__Bacteria	D_1__Proteobacteria	D_2__Alphaproteobacteria	D_3__Rhizobiales	D_4__Rhizobiales Incertae Sedis	D_5__Rhizomicrobium	D_6__uncultured alpha proteobacterium
EF019297.1.1330	0.000684033	0.000678895	0.000786944	D_0__Bacteria	D_1__Proteobacteria	D_2__Alphaproteobacteria	D_3__Rhizobiales	D_4__Xanthobacteraceae	D_5__uncultured	D_6__uncultured bacterium
EF019300.1.1394	0.000873772	0.000834941	0.0011828	D_0__Bacteria	D_1__Actinobacteria	D_2__Thermoleophilia	D_3__Gaiellales	D_4__Gaiellaceae	D_5__Gaiella	D_6__uncultured bacterium
EF019339.1.1349	0.000830697	0.00129279	0.000694627	D_0__Bacteria	D_1__Bacteroidetes	D_2__Flavobacteriia	D_3__Flavobacteriales	D_4__Flavobacteriaceae	D_5__Flavobacterium	D_6__uncultured bacterium
EF019349.1.1380	0.00172751	0.00190545	0.00254887	D_0__Bacteria	D_1__Actinobacteria	D_2__Thermoleophilia	D_3__Gaiellales	D_4__uncultured	D_5__uncultured bacterium	D_6__uncultured bacterium
EF019381.1.1381	0.00536821	0.00405974	0.00442186	D_0__Bacteria	D_1__Verrucomicrobia	D_2__Spartobacteria	D_3__Chthoniobacterales	D_4__DA101 soil group	D_5__uncultured bacterium	D_6__uncultured bacterium
EF019452.1.1347	0.000105741	0.000102186	0.000114334	D_0__Bacteria	D_1__Proteobacteria	D_2__TA18	D_3__uncultured Acidobacteria bacterium	D_4__uncultured Acidobacteria bacterium	D_5__uncultured Acidobacteria bacterium	D_6__uncultured Acidobacteria bacterium
EF019461.1.1383	0.00636345	0.00545998	0.00353073	D_0__Bacteria	D_1__Proteobacteria	D_2__Betaproteobacteria	D_3__SC-I-84	D_4__uncultured bacterium	D_5__uncultured bacterium	D_6__uncultured bacterium
EF019513.1.1338	0.00229576	0.00264444	0.00342292	D_0__Bacteria	D_1__Proteobacteria	D_2__Alphaproteobacteria	D_3__Rhizobiales	D_4__Xanthobacteraceae	D_5__uncultured	D_6__uncultured bacterium
EF019537.1.1350	0.000144542	0.000212445	0.000216922	D_0__Bacteria	D_1__Bacteroidetes	D_2__Cytophagia	D_3__Cytophagales	D_4__Cytophagaceae	D_5__uncultured	D_6__uncultured bacterium
EF019551.1.1377	0.000219126	0.000217763	0.000347785	D_0__Bacteria	D_1__Actinobacteria	D_2__MB-A2-108	D_3__uncultured actinobacterium	D_4__uncultured actinobacterium	D_5__uncultured actinobacterium	D_6__uncultured actinobacterium
EF019647.1.1356	0.00095727	0.000696264	0.000465091	D_0__Bacteria	D_1__Gemmatimonadetes	D_2__Gemmatimonadetes	D_3__Gemmatimonadales	D_4__Gemmatimonadaceae	D_5__uncultured	D_6__uncultured Gemmatimonadetes bacterium
EF019724.1.1361	0.00101836	0.00108757	0.0013306	D_0__Bacteria	D_1__Chloroflexi	D_2__KD4-96	D_3__uncultured bacterium	D_4__uncultured bacterium	D_5__uncultured bacterium	D_6__uncultured bacterium
EF019731.1.1348	0.000491474	0.000519052	0.00038453	D_0__Bacteria	D_1__Acidobacteria	D_2__Acidobacteria	D_3__Acidobacteriales	D_4__Acidobacteriaceae (Subgroup 1)	D_5__uncultured	D_6__uncultured Acidobacteriaceae bacterium
EF019747.1.1394	0.000604031	0.000503282	0.000456382	D_0__Bacteria	D_1__Proteobacteria	D_2__Gammaproteobacteria	D_3__Xanthomonadales	D_4__uncultured	D_5__uncultured proteobacterium	D_6__uncultured proteobacterium
EF019788.1.1354	0.000229964	0.000294491	0.000383014	D_0__Bacteria	D_1__Actinobacteria	D_2__Acidimicrobiia	D_3__Acidimicrobiales	D_4__Acidimicrobiales Incertae Sedis	D_5__Candidatus Microthrix	D_6__uncultured bacterium
EF019832.1.1339	0.000267027	0.000304891	0.000504146	D_0__Bacteria	D_1__Proteobacteria	D_2__Alphaproteobacteria	D_3__Rhizobiales	D_4__Xanthobacteraceae	D_5__uncultured bacterium	D_6__uncultured bacterium
EF019834.1.1403	0.000271969	0.000351726	0.000224251	D_0__Bacteria	D_1__Proteobacteria	D_2__Betaproteobacteria	D_3__Nitrosomonadales	D_4__Nitrosomonadaceae	D_5__uncultured	D_6__uncultured proteobacterium
EF019855.1.1396	0.00133745	0.00157464	0.000922235	D_0__Bacteria	D_1__Bacteroidetes	D_2__Sphingobacteriia	D_3__Sphingobacteriales	D_4__Chitinophagaceae	D_5__Ferruginibacter	D_6__uncultured bacterium
EF019864.1.1396	0.000126765	0.000139082	9.75e-05	D_0__Bacteria	D_1__Verrucomicrobia	D_2__OPB35 soil group	D_3__uncultured bacterium	D_4__uncultured bacterium	D_5__uncultured bacterium	D_6__uncultured bacterium
EF019895.1.1379	0.000245503	0.000215359	0.000157077	D_0__Bacteria	D_1__Proteobacteria	D_2__Betaproteobacteria	D_3__SC-I-84	D_4__uncultured bacterium	D_5__uncultured bacterium	D_6__uncultured bacterium
EF019903.1.1372	0.000278044	0.000308019	0.000411185	D_0__Bacteria	D_1__Actinobacteria	D_2__Acidimicrobiia	D_3__Acidimicrobiales	D_4__uncultured	D_5__uncultured bacterium	D_6__uncultured bacterium
EF019920.1.1390	0.000505292	0.000600207	0.000339464	D_0__Bacteria	D_1__Bacteroidetes	D_2__Sphingobacteriia	D_3__Sphingobacteriales	D_4__Chitinophagaceae	D_5__Chitinophaga	D_6__uncultured bacterium
EF019971.1.1362	0.00269585	0.00360216	0.003884	D_0__Bacteria	D_1__Proteobacteria	D_2__Gammaproteobacteria	D_3__Xanthomonadales	D_4__uncultured	D_5__uncultured proteobacterium	D_6__uncultured proteobacterium
EF019974.1.1386	0.00244811	0.00280512	0.0012936	D_0__Bacteria	D_1__Bacteroidetes	D_2__Sphingobacteriia	D_3__Sphingobacteriales	D_4__Saprospiraceae	D_5__uncultured	D_6__uncultured bacterium
EF020000.1.1337	0.00121325	0.000703301	0.000648852	D_0__Bacteria	D_1__Proteobacteria	D_2__Alphaproteobacteria	D_3__Sphingomonadales	D_4__Erythrobacteraceae	D_5__Altererythrobacter	D_6__uncultured bacterium
EF020004.1.1344	0.00010398	0.000151082	0.00019771	D_0__Bacteria	D_1__Chloroflexi	D_2__TK10	D_3__uncultured bacterium	D_4__uncultured bacterium	D_5__uncultured bacterium	D_6__uncultured bacterium
EF020006.1.1386	0.000723223	0.000985524	0.000716705	D_0__Bacteria	D_1__Bacteroidetes	D_2__Cytophagia	D_3__Cytophagales	D_4__Cytophagaceae	D_5__uncultured	D_6__uncultured bacterium
EF020029.1.1380	0.00169014	0.00208331	0.000973582	D_0__Bacteria	D_1__Bacteroidetes	D_2__Sphingobacteriia	D_3__Sphingobacteriales	D_4__Saprospiraceae	D_5__uncultured	D_6__uncultured bacterium
EF020060.1.1371	0.000411387	0.000458868	0.000721809	D_0__Bacteria	D_1__Actinobacteria	D_2__Acidimicrobiia	D_3__Acidimicrobiales	D_4__uncultured	D_5__uncultured bacterium	D_6__uncultured bacterium
EF020096.1.1339	0.000809671	0.00066633	0.000861403	D_0__Bacteria	D_1__Proteobacteria	D_2__Alphaproteobacteria	D_3__Rhizobiales	D_4__Elev-16S-1546	D_5__uncultured proteobacterium	D_6__uncultured proteobacterium
EF020137.1.1381	0.00118078	0.00159399	0.000776503	D_0__Bacteria	D_1__Bacteroidetes	D_2__Sphingobacteriia	D_3__Sphingobacteriales	D_4__AKYH767	D_5__uncultured bacterium	D_6__uncultured bacterium
EF020164.1.1388	0.0010775	0.000776921	0.00134181	D_0__Bacteria	D_1__Actinobacteria	D_2__Thermoleophilia	D_3__Solirubrobacterales	D_4__480-2	D_5__uncultured bacterium	D_6__uncultured bacterium
EF020173.1.1379	0.000280939	0.000635457	0.000252102	D_0__Bacteria	D_1__Bacteroidetes	D_2__Sphingobacteriia	D_3__Sphingobacteriales	D_4__AKYH767	D_5__uncultured bacterium	D_6__uncultured bacterium
EF020210.1.1378	0.000203581	0.000160072	0.000139065	D_0__Bacteria	D_1__Proteobacteria	D_2__Alphaproteobacteria	D_3__Rhizobiales	D_4__Rhizobiales Incertae Sedis	D_5__Rhizomicrobium	D_6__uncultured Hyphomicrobiaceae bacterium
EF020311.1.1358	0.000351626	0.000166982	0.000249281	D_0__Bacteria	D_1__Proteobacteria	D_2__Betaproteobacteria	D_3__Nitrosomonadales	D_4__Nitrosomonadaceae	D_5__uncultured	D_6__uncultured bacterium
EF020668.1.901	0.000103923	0.00014855	0.000248384	D_0__Archaea	D_1__Thaumarchaeota	D_2__Soil Crenarchaeotic Group(SCG)	D_3__uncultured archaeon	D_4__uncultured archaeon	D_5__uncultured archaeon	D_6__uncultured archaeon
EF032758.1.1479	0.000102775	9.05e-05	3.01e-05	D_0__Bacteria	D_1__Acidobacteria	D_2__Holophagae	D_3__Subgroup 7	D_4__uncultured bacterium	D_5__uncultured bacterium	D_6__uncultured bacterium
EF111084.1.1242	7.41e-05	3.81e-05	3.95e-05	D_0__Bacteria	D_1__Proteobacteria	D_2__Alphaproteobacteria	D_3__Rhodospirillales	D_4__Rhodospirillaceae	D_5__Elstera	D_6__uncultured alpha proteobacterium
EF127612.1.1424	0.000259911	0.00029473	0.000424229	D_0__Bacteria	D_1__Actinobacteria	D_2__Actinobacteria	D_3__Propionibacteriales	D_4__Nocardioidaceae	D_5__Marmoricola	D_6__uncultured organism
EF441924.1.1328	0.0005264	0.000515261	0.000638911	D_0__Bacteria	D_1__Cyanobacteria	D_2__Chloroplast	D_3__uncultured phototrophic eukaryote	D_4__uncultured phototrophic eukaryote	D_5__uncultured phototrophic eukaryote	D_6__uncultured phototrophic eukaryote
EF515885.1.1425	7.67e-05	0.000102623	0.00013107	D_0__Bacteria	D_1__Chloroflexi	D_2__KD4-96	D_3__uncultured bacterium	D_4__uncultured bacterium	D_5__uncultured bacterium	D_6__uncultured bacterium
EF515914.1.1449	0.000510685	0.00117554	0.000966295	D_0__Bacteria	D_1__Fibrobacteres	D_2__Fibrobacteria	D_3__Fibrobacterales	D_4__Fibrobacteraceae	D_5__possible genus 04	D_6__uncultured bacterium
EF515933.1.1428	7.29e-05	3.77e-05	4.89e-05	D_0__Bacteria	D_1__Acidobacteria	D_2__Acidobacteria	D_3__Acidobacteriales	D_4__Acidobacteriaceae (Subgroup 1)	D_5__uncultured	D_6__uncultured Acidobacteria bacterium
EF515937.1.1455	0.000134131	8.67e-05	4.48e-05	D_0__Bacteria	D_1__Proteobacteria	D_2__Gammaproteobacteria	D_3__Xanthomonadales	D_4__Xanthomonadaceae	D_5__Rhodanobacter	D_6__uncultured Xanthomonadaceae bacterium
EF515963.1.1423	6.24e-05	5.44e-05	4.21e-05	D_0__Bacteria	D_1__Acidobacteria	D_2__Acidobacteria	D_3__Acidobacteriales	D_4__Acidobacteriaceae (Subgroup 1)	D_5__uncultured	D_6__uncultured Acidobacteria bacterium
EF516031.1.1452	0.00013715	0.000176805	0.000214535	D_0__Bacteria	D_1__Actinobacteria	D_2__Thermoleophilia	D_3__Solirubrobacterales	D_4__TM146	D_5__uncultured bacterium	D_6__uncultured bacterium
EF516055.1.1436	5.36e-05	5.44e-05	7.34e-05	D_0__Bacteria	D_1__Proteobacteria	D_2__Alphaproteobacteria	D_3__Rhodospirillales	D_4__DA111	D_5__uncultured bacterium	D_6__uncultured bacterium
EF516104.1.1490	0.000183426	0.000268731	0.000196703	D_0__Bacteria	D_1__Verrucomicrobia	D_2__OPB35 soil group	D_3__uncultured bacterium	D_4__uncultured bacterium	D_5__uncultured bacterium	D_6__uncultured bacterium
EF516162.1.1490	0.000116949	0.00028827	0.000167265	D_0__Bacteria	D_1__Verrucomicrobia	D_2__OPB35 soil group	D_3__uncultured bacterium	D_4__uncultured bacterium	D_5__uncultured bacterium	D_6__uncultured bacterium
EF516294.1.1454	0.000266163	0.000156339	0.000202795	D_0__Bacteria	D_1__Proteobacteria	D_2__Betaproteobacteria	D_3__Nitrosomonadales	D_4__Nitrosomonadaceae	D_5__uncultured	D_6__uncultured bacterium
EF516309.1.1425	0.00234701	0.00232168	0.00188186	D_0__Bacteria	D_1__Planctomycetes	D_2__Phycisphaerae	D_3__WD2101 soil group	D_4__uncultured bacterium	D_5__uncultured bacterium	D_6__uncultured bacterium
EF516344.1.1447	0.000895963	0.000617756	0.000522528	D_0__Bacteria	D_1__Bacteroidetes	D_2__Sphingobacteriia	D_3__Sphingobacteriales	D_4__Chitinophagaceae	D_5__uncultured	D_6__uncultured bacterium
EF516678.1.1443	0.000676728	0.00066068	0.000341409	D_0__Bacteria	D_1__Gemmatimonadetes	D_2__Gemmatimonadetes	D_3__Gemmatimonadales	D_4__Gemmatimonadaceae	D_5__Gemmatimonas	D_6__uncultured bacterium
EF516693.1.1444	0.00185277	0.00175781	0.000641161	D_0__Bacteria	D_1__Acidobacteria	D_2__Acidobacteria	D_3__Subgroup 4	D_4__Unknown Family	D_5__Blastocatella	D_6__uncultured bacterium
EF516704.1.1468	0.00035402	0.000339142	0.000503604	D_0__Bacteria	D_1__Actinobacteria	D_2__Thermoleophilia	D_3__Solirubrobacterales	D_4__0319-6M6	D_5__uncultured bacterium	D_6__uncultured bacterium
EF516777.1.1446	1.81e-05	0.000121423	2.91e-05	D_0__Bacteria	D_1__Bacteroidetes	D_2__Cytophagia	D_3__Cytophagales	D_4__Cytophagaceae	D_5__uncultured	D_6__uncultured bacterium
EF516838.1.1429	0.000207624	0.000302653	0.000229259	D_0__Bacteria	D_1__Planctomycetes	D_2__Phycisphaerae	D_3__WD2101 soil group	D_4__uncultured bacterium	D_5__uncultured bacterium	D_6__uncultured bacterium
EF516862.1.1437	3.25e-05	7.56e-05	1.78e-05	D_0__Bacteria	D_1__Chlorobi	D_2__Chlorobia	D_3__Chlorobiales	D_4__SJA-28	D_5__uncultured bacterium	D_6__uncultured bacterium
EF516870.1.1474	0.000172869	6.15e-05	7.3e-05	D_0__Bacteria	D_1__Gemmatimonadetes	D_2__Gemmatimonadetes	D_3__Gemmatimonadales	D_4__Gemmatimonadaceae	D_5__Gemmatimonas	D_6__uncultured bacterium
EF520945.1.1354	0.000280828	0.000366971	0.000231847	D_0__Bacteria	D_1__Proteobacteria	D_2__Betaproteobacteria	D_3__SC-I-84	D_4__uncultured beta proteobacterium	D_5__uncultured beta proteobacterium	D_6__uncultured beta proteobacterium
EF520950.1.1373	0.00083774	0.000825059	0.00125059	D_0__Bacteria	D_1__Actinobacteria	D_2__Thermoleophilia	D_3__Gaiellales	D_4__Gaiellaceae	D_5__Gaiella	D_6__uncultured actinobacterium
EF527864.1.1356	0.000248742	0.000192583	0.000415915	D_0__Bacteria	D_1__Actinobacteria	D_2__Actinobacteria	D_3__Micromonosporales	D_4__Micromonosporaceae	D_5__Micromonospora	D_6__Micromonospora sp. L0902
EF555482.1.1247	0.000942647	0.00122288	0.00178998	D_0__Bacteria	D_1__Proteobacteria	D_2__Alphaproteobacteria	D_3__Rhizobiales	D_4__Bradyrhizobiaceae	D_5__Bradyrhizobium	D_6__uncultured bacterium
EF590054.1.1367	0.000232316	0.000272145	0.000344233	D_0__Bacteria	D_1__Actinobacteria	D_2__Acidimicrobiia	D_3__Acidimicrobiales	D_4__uncultured	D_5__uncultured bacterium	D_6__uncultured bacterium
EF600577.1.1340	0.0261264	0.0228747	0.0284708	D_0__Bacteria	D_1__Verrucomicrobia	D_2__Spartobacteria	D_3__Chthoniobacterales	D_4__DA101 soil group	D_5__uncultured bacterium	D_6__uncultured bacterium
EF688365.1.1487	0.00066259	0.000617197	0.000777411	D_0__Bacteria	D_1__Actinobacteria	D_2__Actinobacteria	D_3__Micrococcales	D_4__Intrasporangiaceae	D_5__Phycicoccus	D_6__uncultured bacterium
EU080973.1.1524	0.000728057	0.000801673	0.00131633	D_0__Bacteria	D_1__Actinobacteria	D_2__Actinobacteria	D_3__Propionibacteriales	D_4__Nocardioidaceae	D_5__Kribbella	D_6__Kribbella sp. ME05-21D
EU132071.1.1393	5.54e-05	6.8e-05	0.000105945	D_0__Bacteria	D_1__Acidobacteria	D_2__Acidobacteria	D_3__Subgroup 6	D_4__uncultured bacterium	D_5__uncultured bacterium	D_6__uncultured bacterium
EU132550.1.1353	0.000234032	0.000257414	0.000320253	D_0__Bacteria	D_1__Actinobacteria	D_2__Actinobacteria	D_3__Corynebacteriales	D_4__Mycobacteriaceae	D_5__Mycobacterium	D_6__uncultured actinobacterium
EU132555.1.1347	8.57e-06	7.86e-06	2.22e-05	D_0__Bacteria	D_1__Actinobacteria	D_2__Actinobacteria	D_3__Pseudonocardiales	D_4__Pseudonocardiaceae	D_5__Pseudonocardia	D_6__uncultured bacterium
EU132556.1.1349	6.29e-05	9.59e-05	0.00014369	D_0__Bacteria	D_1__Actinobacteria	D_2__Actinobacteria	D_3__Corynebacteriales	D_4__Mycobacteriaceae	D_5__Mycobacterium	D_6__uncultured bacterium
EU132601.1.1229	0.000865241	0.00113704	0.00145685	D_0__Bacteria	D_1__Actinobacteria	D_2__Thermoleophilia	D_3__Solirubrobacterales	D_4__uncultured	D_5__uncultured bacterium	D_6__uncultured bacterium
EU132638.1.1350	0.000220547	0.000208103	0.000253555	D_0__Bacteria	D_1__Actinobacteria	D_2__Thermoleophilia	D_3__Gaiellales	D_4__uncultured	D_5__uncultured bacterium	D_6__uncultured bacterium
EU132741.1.1303	0.000476301	0.00036457	0.000472881	D_0__Bacteria	D_1__Actinobacteria	D_2__Actinobacteria	D_3__Pseudonocardiales	D_4__Pseudonocardiaceae	D_5__Pseudonocardia	D_6__uncultured bacterium
EU132755.1.1345	4.62e-05	2.74e-05	4.65e-05	D_0__Bacteria	D_1__Actinobacteria	D_2__Actinobacteria	D_3__Pseudonocardiales	D_4__Pseudonocardiaceae	D_5__Pseudonocardia	D_6__uncultured actinobacterium
EU132765.1.1344	0.00125124	0.00153847	0.0020449	D_0__Bacteria	D_1__Actinobacteria	D_2__Thermoleophilia	D_3__Gaiellales	D_4__uncultured	D_5__uncultured bacterium	D_6__uncultured bacterium
EU132811.1.1274	0.000223108	0.000226853	0.000322835	D_0__Bacteria	D_1__Actinobacteria	D_2__Acidimicrobiia	D_3__Acidimicrobiales	D_4__uncultured	D_5__uncultured bacterium	D_6__uncultured bacterium
EU132857.1.1296	0.000226716	0.000196014	0.000429042	D_0__Bacteria	D_1__Actinobacteria	D_2__Actinobacteria	D_3__Micromonosporales	D_4__Micromonosporaceae	D_5__Actinoplanes	D_6__uncultured bacterium
EU132865.1.1266	0.000418588	0.000411054	0.000634951	D_0__Bacteria	D_1__Actinobacteria	D_2__Thermoleophilia	D_3__Gaiellales	D_4__Gaiellaceae	D_5__Gaiella	D_6__uncultured bacterium
EU132891.1.1299	0.000516023	0.000600647	0.000945035	D_0__Bacteria	D_1__Actinobacteria	D_2__Actinobacteria	D_3__Streptomycetales	D_4__Streptomycetaceae	D_5__Streptomyces	D_6__Streptomyces sp. NBG19-1
EU133012.1.1370	0.000148812	0.000188785	0.000296001	D_0__Bacteria	D_1__Actinobacteria	D_2__Thermoleophilia	D_3__Solirubrobacterales	D_4__0319-6M6	D_5__uncultured bacterium	D_6__uncultured bacterium
EU133058.1.1363	0.00363694	0.00326373	0.00477859	D_0__Bacteria	D_1__Actinobacteria	D_2__Thermoleophilia	D_3__Solirubrobacterales	D_4__480-2	D_5__uncultured actinobacterium	D_6__uncultured actinobacterium
EU133065.1.1354	0.000221843	0.00027015	0.000328196	D_0__Bacteria	D_1__Actinobacteria	D_2__Thermoleophilia	D_3__Gaiellales	D_4__uncultured	D_5__uncultured bacterium	D_6__uncultured bacterium
EU133069.1.1374	0.000430931	0.000494716	0.000584705	D_0__Bacteria	D_1__Actinobacteria	D_2__Thermoleophilia	D_3__Solirubrobacterales	D_4__0319-6M6	D_5__uncultured bacterium	D_6__uncultured bacterium
EU133072.1.1362	0.00354129	0.00411134	0.00542102	D_0__Bacteria	D_1__Actinobacteria	D_2__Thermoleophilia	D_3__Gaiellales	D_4__uncultured	D_5__uncultured bacterium	D_6__uncultured bacterium
EU133154.1.1320	0.000446817	0.000535888	0.000762279	D_0__Bacteria	D_1__Actinobacteria	D_2__Acidimicrobiia	D_3__Acidimicrobiales	D_4__uncultured	D_5__uncultured bacterium	D_6__uncultured bacterium
EU133206.1.1340	0.000104782	0.000109037	0.000149003	D_0__Bacteria	D_1__Actinobacteria	D_2__Thermoleophilia	D_3__Solirubrobacterales	D_4__480-2	D_5__uncultured bacterium	D_6__uncultured bacterium
EU133210.1.1367	0.000981905	0.000870981	0.00129566	D_0__Bacteria	D_1__Actinobacteria	D_2__Thermoleophilia	D_3__Gaiellales	D_4__uncultured	D_5__uncultured bacterium	D_6__uncultured bacterium
EU133392.1.1349	0.00356968	0.00263308	0.0028558	D_0__Bacteria	D_1__Proteobacteria	D_2__Alphaproteobacteria	D_3__Sphingomonadales	D_4__Sphingomonadaceae	D_5__Sphingomonas	D_6__uncultured Sphingomonadaceae bacterium
EU133407.1.1320	7.86e-05	0.000147072	0.000199512	D_0__Bacteria	D_1__Proteobacteria	D_2__Alphaproteobacteria	D_3__Rhizobiales	D_4__Bradyrhizobiaceae	D_5__Bradyrhizobium	D_6__uncultured bacterium
EU133504.1.1315	0.000284708	0.000278586	0.00035026	D_0__Bacteria	D_1__Actinobacteria	D_2__Thermoleophilia	D_3__Gaiellales	D_4__uncultured	D_5__uncultured bacterium	D_6__uncultured bacterium
EU133535.1.1354	0.000459103	0.000533871	0.000765835	D_0__Bacteria	D_1__Proteobacteria	D_2__Alphaproteobacteria	D_3__Rhizobiales	D_4__Phyllobacteriaceae	D_5__Nitratireductor	D_6__groundwater biofilm bacterium E1
EU133574.1.1362	0.000620624	0.000757065	0.00093762	D_0__Bacteria	D_1__Actinobacteria	D_2__Thermoleophilia	D_3__Gaiellales	D_4__uncultured	D_5__uncultured bacterium	D_6__uncultured bacterium
EU133654.1.1347	0.00016124	0.000160523	0.000279678	D_0__Bacteria	D_1__Bacteroidetes	D_2__Cytophagia	D_3__Cytophagales	D_4__Cytophagaceae	D_5__Chryseolinea	D_6__uncultured bacterium
EU133709.1.1380	0.00591253	0.00712776	0.00400082	D_0__Bacteria	D_1__Bacteroidetes	D_2__Sphingobacteriia	D_3__Sphingobacteriales	D_4__Chitinophagaceae	D_5__uncultured	D_6__uncultured bacterium
EU133715.1.1248	0.000410317	0.000325606	0.000527848	D_0__Bacteria	D_1__Bacteroidetes	D_2__Cytophagia	D_3__Cytophagales	D_4__Cytophagaceae	D_5__uncultured	D_6__uncultured bacterium
EU133779.1.1354	0.0026653	0.00158159	0.00147385	D_0__Bacteria	D_1__Proteobacteria	D_2__Betaproteobacteria	D_3__Nitrosomonadales	D_4__Nitrosomonadaceae	D_5__uncultured	D_6__uncultured beta proteobacterium
EU133874.1.1377	0.000706801	0.000599056	0.000445861	D_0__Bacteria	D_1__Proteobacteria	D_2__Betaproteobacteria	D_3__Nitrosomonadales	D_4__Nitrosomonadaceae	D_5__uncultured	D_6__uncultured bacterium
EU133990.1.1295	0.000325954	0.000387921	0.000475909	D_0__Bacteria	D_1__Chloroflexi	D_2__TK10	D_3__uncultured bacterium	D_4__uncultured bacterium	D_5__uncultured bacterium	D_6__uncultured bacterium
EU134310.1.1369	9.46e-05	9.84e-05	0.000150289	D_0__Bacteria	D_1__Proteobacteria	D_2__Gammaproteobacteria	D_3__Xanthomonadales	D_4__uncultured	D_5__uncultured bacterium	D_6__uncultured bacterium
EU134380.1.1382	0.00103276	0.000907707	0.000751023	D_0__Bacteria	D_1__Proteobacteria	D_2__Deltaproteobacteria	D_3__GR-WP33-30	D_4__uncultured bacterium	D_5__uncultured bacterium	D_6__uncultured bacterium
EU134576.1.1343	0.00153432	0.00187466	0.00236718	D_0__Bacteria	D_1__Chloroflexi	D_2__KD4-96	D_3__uncultured bacterium	D_4__uncultured bacterium	D_5__uncultured bacterium	D_6__uncultured bacterium
EU135167.1.1337	0.00047644	0.000283798	0.000335163	D_0__Bacteria	D_1__Planctomycetes	D_2__OM190	D_3__uncultured bacterium	D_4__uncultured bacterium	D_5__uncultured bacterium	D_6__uncultured bacterium
EU135426.1.1376	0.000615991	0.000506771	0.000617762	D_0__Bacteria	D_1__Verrucomicrobia	D_2__Spartobacteria	D_3__Chthoniobacterales	D_4__DA101 soil group	D_5__uncultured bacterium	D_6__uncultured bacterium
EU135431.1.1384	0.000599679	0.000519693	0.000541228	D_0__Bacteria	D_1__Verrucomicrobia	D_2__OPB35 soil group	D_3__uncultured Verrucomicrobia bacterium	D_4__uncultured Verrucomicrobia bacterium	D_5__uncultured Verrucomicrobia bacterium	D_6__uncultured Verrucomicrobia bacterium
EU135437.1.1368	0.000264015	0.000382001	0.000200874	D_0__Bacteria	D_1__Verrucomicrobia	D_2__OPB35 soil group	D_3__uncultured bacterium	D_4__uncultured bacterium	D_5__uncultured bacterium	D_6__uncultured bacterium
EU135543.1.1399	7.6e-05	9.04e-05	6.39e-05	D_0__Bacteria	D_1__Verrucomicrobia	D_2__OPB35 soil group	D_3__uncultured bacterium	D_4__uncultured bacterium	D_5__uncultured bacterium	D_6__uncultured bacterium
EU135566.1.1411	0.000415796	0.000350419	0.000256224	D_0__Bacteria	D_1__Candidate division WS3	D_2__uncultured bacterium	D_3__uncultured bacterium	D_4__uncultured bacterium	D_5__uncultured bacterium	D_6__uncultured bacterium
EU170548.1.1369	0.000139622	0.00017375	0.000273983	D_0__Bacteria	D_1__Proteobacteria	D_2__Alphaproteobacteria	D_3__Rhizobiales	D_4__Phyllobacteriaceae	D_5__Phyllobacterium	D_6__uncultured bacterium
EU181244.1.1489	2.99e-05	2.93e-05	5.94e-05	D_0__Bacteria	D_1__Actinobacteria	D_2__Actinobacteria	D_3__Streptomycetales	D_4__Streptomycetaceae	D_5__Streptomyces	D_6__Streptomyces sp. PENDO-1790
EU193114.1.1499	0.000363538	0.00037463	0.000282471	D_0__Bacteria	D_1__Proteobacteria	D_2__Gammaproteobacteria	D_3__Xanthomonadales	D_4__Xanthomonadaceae	D_5__uncultured	D_6__uncultured Xanthomonadaceae bacterium
EU202740.1.1408	5.33e-05	2.41e-05	3.34e-05	D_0__Bacteria	D_1__Acidobacteria	D_2__Acidobacteria	D_3__Acidobacteriales	D_4__Acidobacteriaceae (Subgroup 1)	D_5__uncultured	D_6__uncultured Acidobacteria bacterium
EU223953.1.1454	0.000215025	0.000262934	0.000356076	D_0__Bacteria	D_1__Proteobacteria	D_2__Alphaproteobacteria	D_3__Rhizobiales	D_4__Bradyrhizobiaceae	D_5__Afipia	D_6__Bradyrhizobium sp. 1
EU240416.1.1346	0.000442554	0.000293014	0.000604183	D_0__Bacteria	D_1__Actinobacteria	D_2__Actinobacteria	D_3__Micromonosporales	D_4__Micromonosporaceae	D_5__Dactylosporangium	D_6__Dactylosporangium sp. CS-15
EU332088.1.912	0.000152778	0.000247172	0.000301271	D_0__Archaea	D_1__Thaumarchaeota	D_2__Soil Crenarchaeotic Group(SCG)	D_3__uncultured crenarchaeote	D_4__uncultured crenarchaeote	D_5__uncultured crenarchaeote	D_6__uncultured crenarchaeote
EU335220.1.1487	0.00117087	0.00137436	0.000838905	D_0__Bacteria	D_1__Bacteroidetes	D_2__Sphingobacteriia	D_3__Sphingobacteriales	D_4__AKYH767	D_5__uncultured bacterium	D_6__uncultured bacterium
EU335222.1.1517	0.000153763	9.32e-05	8.07e-05	D_0__Bacteria	D_1__Acidobacteria	D_2__Subgroup 22	D_3__uncultured bacterium	D_4__uncultured bacterium	D_5__uncultured bacterium	D_6__uncultured bacterium
EU335266.1.1450	0.000193281	0.000228123	0.000271433	D_0__Bacteria	D_1__Proteobacteria	D_2__Alphaproteobacteria	D_3__Rhizobiales	D_4__Xanthobacteraceae	D_5__uncultured	D_6__uncultured alpha proteobacterium
EU335318.1.1513	0.000351378	0.000383044	0.000563045	D_0__Bacteria	D_1__Actinobacteria	D_2__Thermoleophilia	D_3__Gaiellales	D_4__uncultured	D_5__uncultured bacterium	D_6__uncultured bacterium
EU335412.1.1497	0.000667143	0.000755945	0.00106678	D_0__Bacteria	D_1__Actinobacteria	D_2__Thermoleophilia	D_3__Solirubrobacterales	D_4__480-2	D_5__uncultured bacterium	D_6__uncultured bacterium
EU375216.1.1221	4.68e-05	9.42e-05	0.00012312	D_0__Bacteria	D_1__Actinobacteria	D_2__Actinobacteria	D_3__Propionibacteriales	D_4__Nocardioidaceae	D_5__Aeromicrobium	D_6__Aeromicrobium halocynthiae
EU434598.1.1465	0.000171036	0.000373051	0.000203007	D_0__Bacteria	D_1__Proteobacteria	D_2__Gammaproteobacteria	D_3__Pseudomonadales	D_4__Pseudomonadaceae	D_5__Pseudomonas	D_6__bacterium TLCL13
EU449747.1.1470	0.000530236	0.000356227	0.000439193	D_0__Bacteria	D_1__Proteobacteria	D_2__Betaproteobacteria	D_3__Nitrosomonadales	D_4__Nitrosomonadaceae	D_5__uncultured	D_6__uncultured Nitrosomonadales bacterium
EU488023.1.1501	0.000142381	0.000205289	0.000180424	D_0__Bacteria	D_1__Proteobacteria	D_2__Betaproteobacteria	D_3__Burkholderiales	D_4__Comamonadaceae	D_5__Variovorax	D_6__uncultured bacterium
EU528198.1.1336	0.000684579	0.000753979	0.000470443	D_0__Bacteria	D_1__Proteobacteria	D_2__Betaproteobacteria	D_3__Burkholderiales	D_4__Oxalobacteraceae	D_5__Massilia	D_6__uncultured beta proteobacterium
EU636020.1.1389	0.000106352	0.000206983	0.00026794	D_0__Bacteria	D_1__Actinobacteria	D_2__Actinobacteria	D_3__Frankiales	D_4__Nakamurellaceae	D_5__Nakamurella	D_6__Antarctic bacterium 3C6
EU644105.1.1456	0.000257959	0.000320006	0.000375602	D_0__Bacteria	D_1__Chloroflexi	D_2__KD4-96	D_3__uncultured bacterium	D_4__uncultured bacterium	D_5__uncultured bacterium	D_6__uncultured bacterium
EU647529.1.1458	0.000198235	0.000331147	0.000148493	D_0__Bacteria	D_1__Bacteroidetes	D_2__Sphingobacteriia	D_3__Sphingobacteriales	D_4__Sphingobacteriaceae	D_5__Pedobacter	D_6__uncultured bacterium
EU665009.1.1456	6.91e-05	7.62e-05	0.000122505	D_0__Bacteria	D_1__Acidobacteria	D_2__Acidobacteria	D_3__Subgroup 6	D_4__uncultured bacterium	D_5__uncultured bacterium	D_6__uncultured bacterium
EU665097.1.1441	0.00183596	0.00226559	0.00272106	D_0__Bacteria	D_1__Proteobacteria	D_2__Gammaproteobacteria	D_3__Xanthomonadales	D_4__uncultured	D_5__uncultured bacterium	D_6__uncultured bacterium
EU669626.1.1486	5.44e-05	2.22e-05	2.72e-05	D_0__Bacteria	D_1__Gemmatimonadetes	D_2__Gemmatimonadetes	D_3__Gemmatimonadales	D_4__Gemmatimonadaceae	D_5__uncultured	D_6__uncultured Gemmatimonadetes bacterium
EU677399.1.1371	0.000190146	0.000108898	8.85e-05	D_0__Bacteria	D_1__Proteobacteria	D_2__Alphaproteobacteria	D_3__Sphingomonadales	D_4__Sphingomonadaceae	D_5__Sphingomonas	D_6__uncultured bacterium
EU680440.1.1473	8.75e-05	4.22e-05	6.55e-05	D_0__Bacteria	D_1__Acidobacteria	D_2__Acidobacteria	D_3__Acidobacteriales	D_4__Acidobacteriaceae (Subgroup 1)	D_5__uncultured	D_6__uncultured bacterium
EU773855.1.1376	0.000130855	0.000130502	0.000165341	D_0__Bacteria	D_1__Actinobacteria	D_2__Actinobacteria	D_3__Corynebacteriales	D_4__Nocardiaceae	D_5__Rhodococcus	D_6__uncultured bacterium
EU775567.1.1386	0.000231015	0.00034434	0.000378611	D_0__Bacteria	D_1__Actinobacteria	D_2__Actinobacteria	D_3__Micrococcales	D_4__Micrococcaceae	D_5__Arthrobacter	D_6__uncultured bacterium
EU800274.1.1499	0.000105639	0.000149195	0.000123938	D_0__Bacteria	D_1__Proteobacteria	D_2__Betaproteobacteria	D_3__TRA3-20	D_4__uncultured bacterium	D_5__uncultured bacterium	D_6__uncultured bacterium
EU800822.1.1500	0.000568682	0.00130993	0.000795626	D_0__Bacteria	D_1__Verrucomicrobia	D_2__Opitutae	D_3__Opitutales	D_4__Opitutaceae	D_5__Opitutus	D_6__uncultured Verrucomicrobia bacterium
EU835457.1.1309	6.75e-05	7.55e-05	0.000132124	D_0__Bacteria	D_1__Proteobacteria	D_2__Alphaproteobacteria	D_3__Rhizobiales	D_4__Bradyrhizobiaceae	D_5__Afipia	D_6__Bradyrhizobium sp. 1
EU861927.1.1449	0.000466215	0.000421126	0.000355543	D_0__Bacteria	D_1__Proteobacteria	D_2__Alphaproteobacteria	D_3__Rhizobiales	D_4__Rhizobiales Incertae Sedis	D_5__Rhizomicrobium	D_6__bacterium enrichment culture clone auto113_4W
EU881129.1.1480	0.00223841	0.00425206	0.00412017	D_0__Bacteria	D_1__Verrucomicrobia	D_2__Spartobacteria	D_3__Chthoniobacterales	D_4__FukuN18 freshwater group	D_5__uncultured bacterium	D_6__uncultured bacterium
EU881183.1.1514	0.000435451	0.000589235	0.00032889	D_0__Bacteria	D_1__Proteobacteria	D_2__Deltaproteobacteria	D_3__Myxococcales	D_4__Haliangiaceae	D_5__Haliangium	D_6__uncultured bacterium
FJ004685.1.1330	1.61e-05	4.45e-06	1.61e-06	D_0__Bacteria	D_1__Acidobacteria	D_2__Acidobacteria	D_3__Subgroup 4	D_4__Unknown Family	D_5__Blastocatella	D_6__uncultured bacterium
FJ004793.1.1373	0.00292461	0.00212303	0.00227886	D_0__Bacteria	D_1__Acidobacteria	D_2__Acidobacteria	D_3__Subgroup 6	D_4__uncultured bacterium	D_5__uncultured bacterium	D_6__uncultured bacterium
FJ415696.1.1219	0.000418021	0.000253179	0.000459835	D_0__Bacteria	D_1__Actinobacteria	D_2__Actinobacteria	D_3__Micromonosporales	D_4__Micromonosporaceae	D_5__Plantactinospora	D_6__uncultured bacterium
FJ466261.1.1459	0.00256112	0.00379624	0.00255647	D_0__Bacteria	D_1__Bacteroidetes	D_2__Sphingobacteriia	D_3__Sphingobacteriales	D_4__Chitinophagaceae	D_5__uncultured	D_6__uncultured bacterium
FJ466357.1.1442	0.000286624	0.0003591	0.000242006	D_0__Bacteria	D_1__Bacteroidetes	D_2__Sphingobacteriia	D_3__Sphingobacteriales	D_4__Sphingobacteriaceae	D_5__Mucilaginibacter	D_6__uncultured bacterium
FJ466412.1.1482	3.59e-05	1.97e-05	1.66e-05	D_0__Bacteria	D_1__Proteobacteria	D_2__Deltaproteobacteria	D_3__Myxococcales	D_4__uncultured	D_5__uncultured bacterium	D_6__uncultured bacterium
FJ468381.1.1312	0.000252022	0.00018816	0.000213085	D_0__Bacteria	D_1__Planctomycetes	D_2__Phycisphaerae	D_3__WD2101 soil group	D_4__uncultured bacterium	D_5__uncultured bacterium	D_6__uncultured bacterium
FJ478762.1.1508	0.0025299	0.00240138	0.00322168	D_0__Bacteria	D_1__Actinobacteria	D_2__Thermoleophilia	D_3__Gaiellales	D_4__Gaiellaceae	D_5__Gaiella	D_6__uncultured bacterium
FJ479288.1.1504	0.000174176	0.000142148	0.000203025	D_0__Bacteria	D_1__Actinobacteria	D_2__Thermoleophilia	D_3__Solirubrobacterales	D_4__Solirubrobacteraceae	D_5__Solirubrobacter	D_6__uncultured bacterium
FJ479290.1.1516	0.000330445	0.000317122	0.000205791	D_0__Bacteria	D_1__Candidate division WS3	D_2__uncultured bacterium	D_3__uncultured bacterium	D_4__uncultured bacterium	D_5__uncultured bacterium	D_6__uncultured bacterium
FJ562145.1.1221	0.000737861	0.00080287	0.00119537	D_0__Bacteria	D_1__Proteobacteria	D_2__Alphaproteobacteria	D_3__Rhizobiales	D_4__DUNssu371	D_5__uncultured proteobacterium	D_6__uncultured proteobacterium
FJ562171.1.1242	0.000475968	0.000436132	0.000637121	D_0__Bacteria	D_1__Proteobacteria	D_2__Alphaproteobacteria	D_3__Rhizobiales	D_4__Bradyrhizobiaceae	D_5__Bradyrhizobium	D_6__uncultured bacterium
FJ592603.1.1390	0.000341512	0.000571388	0.000221011	D_0__Bacteria	D_1__Bacteroidetes	D_2__Sphingobacteriia	D_3__Sphingobacteriales	D_4__AKYH767	D_5__uncultured bacterium	D_6__uncultured bacterium
FJ592887.1.1369	0.000347304	0.000352292	0.000186417	D_0__Bacteria	D_1__Chlorobi	D_2__Chlorobia	D_3__Chlorobiales	D_4__OPB56	D_5__uncultured bacterium	D_6__uncultured bacterium
FJ626618.1.1428	3.22e-05	3.46e-05	7.48e-05	D_0__Bacteria	D_1__Actinobacteria	D_2__Actinobacteria	D_3__Micrococcales	D_4__Micrococcaceae	D_5__Arthrobacter	D_6__Arthrobacter nitroguajacolicus
FJ822620.1.1381	0.000644268	0.000614	0.000681704	D_0__Bacteria	D_1__Verrucomicrobia	D_2__Spartobacteria	D_3__Chthoniobacterales	D_4__Chthoniobacteraceae	D_5__Chthoniobacter	D_6__uncultured Verrucomicrobia bacterium
FJ901058.1.1302	0.000196872	0.000135155	8.92e-05	D_0__Bacteria	D_1__Proteobacteria	D_2__Betaproteobacteria	D_3__Nitrosomonadales	D_4__Gallionellaceae	D_5__Sideroxydans	D_6__uncultured bacterium
FJ946583.1.1290	0.00011557	0.000130176	0.000171076	D_0__Bacteria	D_1__Proteobacteria	D_2__Alphaproteobacteria	D_3__Rhizobiales	D_4__Phyllobacteriaceae	D_5__Nitratireductor	D_6__uncultured bacterium
FM177516.1.1413	0.000364409	0.000227423	0.000640851	D_0__Bacteria	D_1__Actinobacteria	D_2__Actinobacteria	D_3__Pseudonocardiales	D_4__Pseudonocardiaceae	D_5__Amycolatopsis	D_6__Amycolatopsis sp. IFB-H
FM200855.1.1238	7.98e-05	7.08e-05	9.19e-05	D_0__Bacteria	D_1__Bacteroidetes	D_2__Sphingobacteriia	D_3__Sphingobacteriales	D_4__Chitinophagaceae	D_5__Flavisolibacter	D_6__uncultured bacterium
FM200902.1.1416	0.000129351	0.00018355	8.04e-05	D_0__Bacteria	D_1__Proteobacteria	D_2__Deltaproteobacteria	D_3__Myxococcales	D_4__Sandaracinaceae	D_5__Sandaracinus	D_6__uncultured bacterium
FM208261.1.1438	0.00053987	0.000235581	0.000451063	D_0__Bacteria	D_1__Actinobacteria	D_2__Actinobacteria	D_3__Micromonosporales	D_4__Micromonosporaceae	D_5__Rugosimonospora	D_6__Rugosimonospora acidiphila
FM253566.1.1512	0.000601035	0.000909093	0.000440737	D_0__Bacteria	D_1__Verrucomicrobia	D_2__OPB35 soil group	D_3__uncultured Verrucomicrobia bacterium	D_4__uncultured Verrucomicrobia bacterium	D_5__uncultured Verrucomicrobia bacterium	D_6__uncultured Verrucomicrobia bacterium
FN667030.1.1465	1.37e-05	2.27e-05	4.19e-05	D_0__Bacteria	D_1__Actinobacteria	D_2__Actinobacteria	D_3__Corynebacteriales	D_4__Mycobacteriaceae	D_5__Mycobacterium	D_6__Mycobacterium intracellulare
FN667636.1.1469	0.00035936	0.000449259	0.000647838	D_0__Bacteria	D_1__Proteobacteria	D_2__Alphaproteobacteria	D_3__Rhizobiales	D_4__Hyphomicrobiaceae	D_5__Rhodomicrobium	D_6__Rhodomicrobium sp. BF16
FN811259.1.1510	0.0011559	0.00156213	0.00191651	D_0__Bacteria	D_1__Actinobacteria	D_2__Thermoleophilia	D_3__Gaiellales	D_4__uncultured	D_5__uncultured actinobacterium	D_6__uncultured actinobacterium
FQ659644.1.1370	2.59e-05	1.14e-05	3.37e-05	D_0__Bacteria	D_1__Actinobacteria	D_2__Thermoleophilia	D_3__Gaiellales	D_4__uncultured	D_5__uncultured soil bacterium	D_6__uncultured soil bacterium
FQ659783.2.1361	0.000356703	0.000512862	0.000705867	D_0__Bacteria	D_1__Proteobacteria	D_2__Alphaproteobacteria	D_3__Rhizobiales	D_4__Bradyrhizobiaceae	D_5__Bradyrhizobium	D_6__uncultured soil bacterium
FQ659837.1.1380	0.000355088	0.000688353	0.000406667	D_0__Bacteria	D_1__Proteobacteria	D_2__Deltaproteobacteria	D_3__Desulfobacterales	D_4__Desulfobulbaceae	D_5__Desulfocapsa	D_6__uncultured soil bacterium
FQ659953.1.1390	0.00135838	0.00142304	0.00107283	D_0__Bacteria	D_1__Verrucomicrobia	D_2__OPB35 soil group	D_3__uncultured bacterium	D_4__uncultured bacterium	D_5__uncultured bacterium	D_6__uncultured bacterium
FR692079.1.1424	5.97e-05	8.42e-05	0.00011674	D_0__Bacteria	D_1__Actinobacteria	D_2__Actinobacteria	D_3__Streptomycetales	D_4__Streptomycetaceae	D_5__Streptomyces	D_6__Streptomyces sp. K4 TET
FR749741.1.1490	0.000338732	0.00036104	0.000250173	D_0__Bacteria	D_1__Bacteroidetes	D_2__Cytophagia	D_3__Cytophagales	D_4__Cytophagaceae	D_5__Sporocytophaga	D_6__uncultured Bacteroidetes bacterium
GALN01471378.1.1365	0.000361476	0.000300519	0.000523104	D_0__Bacteria	D_1__Actinobacteria	D_2__Actinobacteria	D_3__Micromonosporales	D_4__Micromonosporaceae	D_5__Actinoplanes	D_6__Actinoplanes subtropicus
GQ015325.1.1308	2.02e-05	6.87e-06	1.29e-05	D_0__Bacteria	D_1__Proteobacteria	D_2__Alphaproteobacteria	D_3__Sphingomonadales	D_4__Sphingomonadaceae	D_5__Sphingomonas	D_6__uncultured bacterium
GQ036328.1.1309	0.00902871	0.0120541	0.0172209	D_0__Bacteria	D_1__Proteobacteria	D_2__Alphaproteobacteria	D_3__Rhizobiales	D_4__Bradyrhizobiaceae	D_5__Bradyrhizobium	D_6__uncultured bacterium
GQ150494.1.1400	7.49e-05	8.39e-05	0.000153497	D_0__Bacteria	D_1__Actinobacteria	D_2__Actinobacteria	D_3__Propionibacteriales	D_4__Nocardioidaceae	D_5__Marmoricola	D_6__Marmoricola sp. JNURIC043
GQ214112.1.1444	0.00376454	0.00801065	0.00725937	D_0__Bacteria	D_1__Actinobacteria	D_2__Actinobacteria	D_3__Micrococcales	D_4__Micrococcaceae	D_5__Arthrobacter	D_6__uncultured bacterium
GQ249614.1.1275	2.44e-05	2.07e-05	4.83e-05	D_0__Bacteria	D_1__Actinobacteria	D_2__Thermoleophilia	D_3__Solirubrobacterales	D_4__0319-6M6	D_5__uncultured actinobacterium	D_6__uncultured actinobacterium
GQ263727.1.1426	1.18e-05	9.33e-06	1.23e-05	D_0__Bacteria	D_1__Planctomycetes	D_2__Phycisphaerae	D_3__WD2101 soil group	D_4__uncultured bacterium	D_5__uncultured bacterium	D_6__uncultured bacterium
GQ264160.1.1472	2.45e-05	2.53e-05	6.34e-05	D_0__Bacteria	D_1__Bacteroidetes	D_2__Cytophagia	D_3__Cytophagales	D_4__Cytophagaceae	D_5__uncultured	D_6__uncultured Sphingobacteriales bacterium
GQ264367.1.1450	6.63e-05	0.000124465	0.000126164	D_0__Bacteria	D_1__Bacteroidetes	D_2__Cytophagia	D_3__Cytophagales	D_4__Cytophagaceae	D_5__Ohtaekwangia	D_6__uncultured bacterium
GQ302554.1.1521	0.000514312	0.000498623	0.000889007	D_0__Bacteria	D_1__Actinobacteria	D_2__Thermoleophilia	D_3__Solirubrobacterales	D_4__Elev-16S-1332	D_5__uncultured bacterium	D_6__uncultured bacterium
GQ302589.1.1511	6.24e-05	4.51e-05	5.35e-05	D_0__Bacteria	D_1__Acidobacteria	D_2__Acidobacteria	D_3__Subgroup 6	D_4__uncultured bacterium gp6	D_5__uncultured bacterium gp6	D_6__uncultured bacterium gp6
GQ369048.1.1385	0.00445812	0.00255046	0.00238212	D_0__Bacteria	D_1__Proteobacteria	D_2__Betaproteobacteria	D_3__Burkholderiales	D_4__Comamonadaceae	D_5__uncultured	D_6__uncultured bacterium
GQ379553.1.1231	0.000171684	0.000112507	0.000144562	D_0__Bacteria	D_1__Proteobacteria	D_2__Alphaproteobacteria	D_3__Sphingomonadales	D_4__Sphingomonadaceae	D_5__Sphingomonas	D_6__uncultured bacterium
GQ396903.1.1493	0.000134761	7.66e-05	9.27e-05	D_0__Bacteria	D_1__Gemmatimonadetes	D_2__Gemmatimonadetes	D_3__Gemmatimonadales	D_4__Gemmatimonadaceae	D_5__Gemmatimonas	D_6__uncultured bacterium
GQ500870.1.1502	0.000513192	0.000508356	0.000327241	D_0__Bacteria	D_1__Proteobacteria	D_2__Gammaproteobacteria	D_3__Xanthomonadales	D_4__uncultured	D_5__uncultured bacterium	D_6__uncultured bacterium
GQ500879.1.1453	0.000275301	0.000323714	0.000480723	D_0__Bacteria	D_1__Proteobacteria	D_2__Alphaproteobacteria	D_3__Rhizobiales	D_4__Beijerinckiaceae	D_5__uncultured	D_6__uncultured proteobacterium
GQ871306.1.907	0.000142928	0.000128072	0.000131102	D_0__Archaea	D_1__Thaumarchaeota	D_2__Soil Crenarchaeotic Group(SCG)	D_3__uncultured archaeon	D_4__uncultured archaeon	D_5__uncultured archaeon	D_6__uncultured archaeon
GU179693.1.1449	0.000172366	0.000253391	0.000354707	D_0__Bacteria	D_1__Proteobacteria	D_2__Alphaproteobacteria	D_3__Rhizobiales	D_4__Bradyrhizobiaceae	D_5__Bradyrhizobium	D_6__uncultured alpha proteobacterium
GU208396.1.1436	0.000100319	9.01e-05	7.72e-05	D_0__Bacteria	D_1__Proteobacteria	D_2__Betaproteobacteria	D_3__Nitrosomonadales	D_4__Nitrosomonadaceae	D_5__uncultured	D_6__uncultured bacterium
GU247463.1.1238	0.000151886	0.000212147	0.000153704	D_0__Bacteria	D_1__Proteobacteria	D_2__Betaproteobacteria	D_3__Burkholderiales	D_4__Comamonadaceae	D_5__uncultured	D_6__uncultured bacterium
GU359074.1.1477	0.000721865	0.00054319	0.000427673	D_0__Bacteria	D_1__Acidobacteria	D_2__Acidobacteria	D_3__Subgroup 6	D_4__uncultured bacterium	D_5__uncultured bacterium	D_6__uncultured bacterium
GU983345.1.1422	0.000283467	0.000242788	0.000392761	D_0__Bacteria	D_1__Actinobacteria	D_2__Thermoleophilia	D_3__Solirubrobacterales	D_4__480-2	D_5__uncultured Rubrobacterales bacterium	D_6__uncultured Rubrobacterales bacterium
HE974830.1.1459	5.4e-05	5.57e-05	8.22e-05	D_0__Bacteria	D_1__Proteobacteria	D_2__Alphaproteobacteria	D_3__Rhodospirillales	D_4__Rhodospirillales Incertae Sedis	D_5__Candidatus Alysiosphaera	D_6__uncultured alpha proteobacterium
HF572845.1.1261	0.000282436	0.000582537	0.000494719	D_0__Bacteria	D_1__Proteobacteria	D_2__Gammaproteobacteria	D_3__Pseudomonadales	D_4__Pseudomonadaceae	D_5__Pseudomonas	D_6__Pseudomonas sp. PGO22
HG529023.1.1280	0.000341714	0.000312108	0.000414647	D_0__Bacteria	D_1__Actinobacteria	D_2__Actinobacteria	D_3__Frankiales	D_4__Frankiaceae	D_5__Jatrophihabitans	D_6__uncultured bacterium
HG529170.1.1315	0.00100362	0.000904476	0.000771747	D_0__Bacteria	D_1__Verrucomicrobia	D_2__Spartobacteria	D_3__Chthoniobacterales	D_4__Chthoniobacteraceae	D_5__Chthoniobacter	D_6__uncultured bacterium
HG917901.1.1488	7.02e-05	5.64e-05	0.000145318	D_0__Bacteria	D_1__Actinobacteria	D_2__Actinobacteria	D_3__Pseudonocardiales	D_4__Pseudonocardiaceae	D_5__Kutzneria	D_6__Kutzneria albida
HM061995.1.1417	0.000408984	0.00052147	0.000485355	D_0__Bacteria	D_1__Acidobacteria	D_2__Acidobacteria	D_3__Subgroup 3	D_4__Unknown Family	D_5__Candidatus Solibacter	D_6__uncultured bacterium
HM062074.1.1327	0.000554183	0.000405238	0.000291205	D_0__Bacteria	D_1__Acidobacteria	D_2__Acidobacteria	D_3__Acidobacteriales	D_4__Acidobacteriaceae (Subgroup 1)	D_5__uncultured	D_6__uncultured bacterium
HM062394.1.1416	0.000246172	0.000192187	0.00014446	D_0__Bacteria	D_1__Acidobacteria	D_2__Acidobacteria	D_3__Acidobacteriales	D_4__Acidobacteriaceae (Subgroup 1)	D_5__uncultured	D_6__uncultured bacterium
HM069088.1.1482	0.00152292	0.00113052	0.000988482	D_0__Bacteria	D_1__Proteobacteria	D_2__Betaproteobacteria	D_3__SC-I-84	D_4__uncultured bacterium	D_5__uncultured bacterium	D_6__uncultured bacterium
HM069100.1.1498	0.000344784	0.000386383	0.000268762	D_0__Bacteria	D_1__Verrucomicrobia	D_2__Verrucomicrobiae	D_3__Verrucomicrobiales	D_4__Verrucomicrobiaceae	D_5__uncultured	D_6__uncultured bacterium
HM240947.1.1327	7.56e-05	7.29e-05	4.88e-05	D_0__Bacteria	D_1__Acidobacteria	D_2__Acidobacteria	D_3__Acidobacteriales	D_4__Acidobacteriaceae (Subgroup 1)	D_5__Edaphobacter	D_6__uncultured bacterium
HM262877.1.1344	0.000564952	0.000648824	0.000897747	D_0__Bacteria	D_1__Actinobacteria	D_2__Acidimicrobiia	D_3__Acidimicrobiales	D_4__uncultured	D_5__uncultured bacterium	D_6__uncultured bacterium
HM262899.1.1353	0.000291691	0.000585987	0.000325696	D_0__Bacteria	D_1__Bacteroidetes	D_2__Cytophagia	D_3__Cytophagales	D_4__Cytophagaceae	D_5__uncultured	D_6__uncultured bacterium
HM263007.1.1312	0.00036515	0.00043543	0.000580043	D_0__Bacteria	D_1__Proteobacteria	D_2__Alphaproteobacteria	D_3__Rhizobiales	D_4__alphaI cluster	D_5__uncultured bacterium	D_6__uncultured bacterium
HM268850.1.1365	0.000525077	0.000504088	0.000682429	D_0__Bacteria	D_1__Actinobacteria	D_2__Thermoleophilia	D_3__Solirubrobacterales	D_4__YNPFFP1	D_5__uncultured actinobacterium	D_6__uncultured actinobacterium
HM269043.1.1353	0.000986774	0.00166459	0.000818368	D_0__Bacteria	D_1__Bacteroidetes	D_2__Sphingobacteriia	D_3__Sphingobacteriales	D_4__AKYH767	D_5__uncultured bacterium	D_6__uncultured bacterium
HM269887.1.1349	0.000831133	0.000537383	0.000460201	D_0__Bacteria	D_1__Bacteroidetes	D_2__Cytophagia	D_3__Cytophagales	D_4__Cytophagaceae	D_5__Adhaeribacter	D_6__uncultured bacterium
HM270025.1.1338	0.000467406	0.000502231	0.000557782	D_0__Bacteria	D_1__Actinobacteria	D_2__Actinobacteria	D_3__Frankiales	D_4__Sporichthyaceae	D_5__Sporichthya	D_6__uncultured bacterium
HM270230.1.1352	0.000590417	0.000459193	0.000755244	D_0__Bacteria	D_1__Actinobacteria	D_2__Thermoleophilia	D_3__Solirubrobacterales	D_4__Patulibacteraceae	D_5__Patulibacter	D_6__uncultured bacterium
HM270495.1.1365	0.000100836	9.4e-05	0.000151887	D_0__Bacteria	D_1__Actinobacteria	D_2__Thermoleophilia	D_3__Gaiellales	D_4__uncultured	D_5__uncultured bacterium	D_6__uncultured bacterium
HM270581.1.1351	0.000421124	0.000169473	0.000568364	D_0__Bacteria	D_1__Bacteroidetes	D_2__Cytophagia	D_3__Cytophagales	D_4__Cytophagaceae	D_5__Cytophaga	D_6__uncultured bacterium
HM277933.1.1327	7.79e-06	2.2e-05	4.09e-05	D_0__Bacteria	D_1__Chloroflexi	D_2__Ktedonobacteria	D_3__C0119	D_4__uncultured bacterium	D_5__uncultured bacterium	D_6__uncultured bacterium
HM299783.1.1366	0.00225071	0.00166087	0.00221594	D_0__Bacteria	D_1__Actinobacteria	D_2__Thermoleophilia	D_3__Solirubrobacterales	D_4__Patulibacteraceae	D_5__Patulibacter	D_6__uncultured bacterium
HM307314.1.1335	0.000127949	0.000101445	0.000198107	D_0__Bacteria	D_1__Actinobacteria	D_2__Actinobacteria	D_3__Kineosporiales	D_4__Kineosporiaceae	D_5__uncultured	D_6__uncultured bacterium
HM309300.1.1359	0.00013515	0.000134181	0.000223313	D_0__Bacteria	D_1__Actinobacteria	D_2__Actinobacteria	D_3__Propionibacteriales	D_4__Nocardioidaceae	D_5__Nocardioides	D_6__uncultured bacterium
HM315381.1.1319	0.00012789	0.000175389	0.000247259	D_0__Bacteria	D_1__Chloroflexi	D_2__Thermomicrobia	D_3__JG30-KF-CM45	D_4__uncultured bacterium	D_5__uncultured bacterium	D_6__uncultured bacterium
HM319011.1.1380	0.00013782	7.42e-05	0.000108834	D_0__Bacteria	D_1__Verrucomicrobia	D_2__Spartobacteria	D_3__Chthoniobacterales	D_4__DA101 soil group	D_5__uncultured bacterium	D_6__uncultured bacterium
HM326582.1.1336	7.77e-05	7.05e-05	0.000106963	D_0__Bacteria	D_1__Actinobacteria	D_2__Actinobacteria	D_3__PeM15	D_4__uncultured bacterium	D_5__uncultured bacterium	D_6__uncultured bacterium
HM332781.1.1352	0.000197048	0.000199348	0.000144962	D_0__Bacteria	D_1__Bacteroidetes	D_2__Sphingobacteriia	D_3__Sphingobacteriales	D_4__env.OPS 17	D_5__uncultured bacterium	D_6__uncultured bacterium
HM339562.1.1353	0.000245082	0.000387188	0.000323422	D_0__Bacteria	D_1__Bacteroidetes	D_2__Cytophagia	D_3__Cytophagales	D_4__Cytophagaceae	D_5__uncultured	D_6__uncultured bacterium
HM438155.1.1508	0.000185548	0.000236898	0.000336461	D_0__Bacteria	D_1__Acidobacteria	D_2__Acidobacteria	D_3__Subgroup 6	D_4__uncultured bacterium	D_5__uncultured bacterium	D_6__uncultured bacterium
HM445086.1.1377	0.000959515	0.00063372	0.00059505	D_0__Bacteria	D_1__Acidobacteria	D_2__Subgroup 22	D_3__uncultured bacterium	D_4__uncultured bacterium	D_5__uncultured bacterium	D_6__uncultured bacterium
HM459622.1.1441	0.000484402	0.000527155	0.000730683	D_0__Bacteria	D_1__Actinobacteria	D_2__Thermoleophilia	D_3__Gaiellales	D_4__uncultured	D_5__uncultured bacterium	D_6__uncultured bacterium
HM748717.1.1432	0.0032198	0.00321696	0.00412914	D_0__Bacteria	D_1__Actinobacteria	D_2__Thermoleophilia	D_3__Gaiellales	D_4__uncultured	D_5__uncultured bacterium	D_6__uncultured bacterium
HM749696.1.1309	7.4e-05	0.000107747	8.31e-05	D_0__Bacteria	D_1__Proteobacteria	D_2__Alphaproteobacteria	D_3__Rhizobiales	D_4__MNG7	D_5__uncultured bacterium	D_6__uncultured bacterium
HQ011714.1.1210	0.000926601	0.000386071	0.000459381	D_0__Bacteria	D_1__Bacteroidetes	D_2__Cytophagia	D_3__Cytophagales	D_4__Cytophagaceae	D_5__Adhaeribacter	D_6__uncultured bacterium
HQ118587.1.1403	0.000182625	0.000120624	0.000125274	D_0__Bacteria	D_1__Proteobacteria	D_2__Betaproteobacteria	D_3__SC-I-84	D_4__uncultured bacterium	D_5__uncultured bacterium	D_6__uncultured bacterium
HQ119117.1.1460	0.000333362	0.000400212	0.000569019	D_0__Bacteria	D_1__Proteobacteria	D_2__Alphaproteobacteria	D_3__Rhizobiales	D_4__Xanthobacteraceae	D_5__uncultured	D_6__uncultured bacterium
HQ121028.1.1485	0.000151621	7.79e-05	0.000333115	D_0__Bacteria	D_1__Proteobacteria	D_2__Gammaproteobacteria	D_3__Pseudomonadales	D_4__Pseudomonadaceae	D_5__Cellvibrio	D_6__uncultured bacterium
HQ178850.1.1440	4.11e-05	3.38e-06	1.28e-06	D_0__Bacteria	D_1__Bacteroidetes	D_2__BSV13	D_3__uncultured bacterium	D_4__uncultured bacterium	D_5__uncultured bacterium	D_6__uncultured bacterium
HQ190310.1.1519	0.000500909	0.00055179	0.000681874	D_0__Bacteria	D_1__Actinobacteria	D_2__Thermoleophilia	D_3__Gaiellales	D_4__Gaiellaceae	D_5__Gaiella	D_6__uncultured bacterium
HQ462505.1.1310	0.000295776	0.000415616	0.000249199	D_0__Bacteria	D_1__Bacteroidetes	D_2__Sphingobacteriia	D_3__Sphingobacteriales	D_4__Chitinophagaceae	D_5__uncultured	D_6__uncultured Bacteroidetes bacterium
HQ462513.1.1303	0.00021351	9.29e-05	0.000227218	D_0__Bacteria	D_1__Gemmatimonadetes	D_2__Gemmatimonadetes	D_3__Gemmatimonadales	D_4__Gemmatimonadaceae	D_5__uncultured	D_6__uncultured Gemmatimonadaceae bacterium
HQ462519.1.1295	0.000523542	0.00039535	0.000418877	D_0__Bacteria	D_1__Proteobacteria	D_2__Betaproteobacteria	D_3__SC-I-84	D_4__uncultured Burkholderia sp.	D_5__uncultured Burkholderia sp.	D_6__uncultured Burkholderia sp.
HQ462549.1.1296	0.0002223	0.00018893	0.000300175	D_0__Bacteria	D_1__Verrucomicrobia	D_2__Spartobacteria	D_3__Chthoniobacterales	D_4__DA101 soil group	D_5__uncultured soil bacterium	D_6__uncultured soil bacterium
HQ597053.1.1506	0.00205423	0.00163508	0.00139833	D_0__Bacteria	D_1__Acidobacteria	D_2__Acidobacteria	D_3__Subgroup 6	D_4__uncultured bacterium	D_5__uncultured bacterium	D_6__uncultured bacterium
HQ597357.1.1475	0.00111461	0.000973076	0.000486925	D_0__Bacteria	D_1__Acidobacteria	D_2__Acidobacteria	D_3__Subgroup 4	D_4__Unknown Family	D_5__Blastocatella	D_6__uncultured bacterium
HQ597520.1.1508	0.00067635	0.00083304	0.00108597	D_0__Bacteria	D_1__Proteobacteria	D_2__Alphaproteobacteria	D_3__Rhodospirillales	D_4__I-10	D_5__uncultured bacterium	D_6__uncultured bacterium
HQ597813.1.1472	6.95e-05	4.62e-05	4.16e-05	D_0__Bacteria	D_1__Acidobacteria	D_2__Acidobacteria	D_3__Acidobacteriales	D_4__Acidobacteriaceae (Subgroup 1)	D_5__uncultured	D_6__uncultured bacterium
HQ597864.1.1508	0.00327401	0.00243685	0.00273211	D_0__Bacteria	D_1__Acidobacteria	D_2__Acidobacteria	D_3__Subgroup 6	D_4__uncultured bacterium	D_5__uncultured bacterium	D_6__uncultured bacterium
HQ598125.1.1508	0.000882249	0.000824158	0.000508213	D_0__Bacteria	D_1__Acidobacteria	D_2__Acidobacteria	D_3__Subgroup 6	D_4__uncultured Acidobacteria bacterium	D_5__uncultured Acidobacteria bacterium	D_6__uncultured Acidobacteria bacterium
HQ598291.1.1508	0.000409637	0.000558032	0.000326883	D_0__Bacteria	D_1__Acidobacteria	D_2__Acidobacteria	D_3__Subgroup 6	D_4__uncultured Acidobacteria bacterium	D_5__uncultured Acidobacteria bacterium	D_6__uncultured Acidobacteria bacterium
HQ598456.1.1477	0.000863599	0.00100154	0.000438671	D_0__Bacteria	D_1__Acidobacteria	D_2__Acidobacteria	D_3__Subgroup 4	D_4__Unknown Family	D_5__Blastocatella	D_6__uncultured Acidobacteria bacterium
HQ674888.1.1493	0.000118275	0.000300444	0.000121931	D_0__Bacteria	D_1__Bacteroidetes	D_2__Cytophagia	D_3__Cytophagales	D_4__Cytophagaceae	D_5__uncultured	D_6__uncultured Sphingobacteriales bacterium
HQ674928.1.1497	0.000125952	3.75e-05	3.13e-05	D_0__Bacteria	D_1__Gemmatimonadetes	D_2__Gemmatimonadetes	D_3__Gemmatimonadales	D_4__Gemmatimonadaceae	D_5__Gemmatimonas	D_6__uncultured bacterium
HQ752265.1.1428	0.000425335	0.000439328	0.000328539	D_0__Bacteria	D_1__Bacteroidetes	D_2__Sphingobacteriia	D_3__Sphingobacteriales	D_4__Chitinophagaceae	D_5__Sediminibacterium	D_6__Sediminibacterium salmoneum
HQ798944.1.1438	0.000388103	0.000406513	0.000685186	D_0__Bacteria	D_1__Actinobacteria	D_2__Actinobacteria	D_3__Propionibacteriales	D_4__Nocardioidaceae	D_5__Marmoricola	D_6__uncultured organism
HQ864072.1.1487	0.00373198	0.00168679	0.0019581	D_0__Bacteria	D_1__Gemmatimonadetes	D_2__Gemmatimonadetes	D_3__Gemmatimonadales	D_4__Gemmatimonadaceae	D_5__uncultured	D_6__uncultured Gemmatimonadetes bacterium
HQ864207.1.1485	0.000324532	0.000502376	0.000471433	D_0__Bacteria	D_1__Planctomycetes	D_2__Planctomycetacia	D_3__Planctomycetales	D_4__Planctomycetaceae	D_5__Pirellula	D_6__uncultured bacterium
HQ900361.1.1225	0.000191638	0.00034358	0.000134958	D_0__Bacteria	D_1__Proteobacteria	D_2__Betaproteobacteria	D_3__Burkholderiales	D_4__Oxalobacteraceae	D_5__Massilia	D_6__uncultured bacterium
JF025270.1.1366	0.00157691	0.00221486	0.00122889	D_0__Bacteria	D_1__Proteobacteria	D_2__Gammaproteobacteria	D_3__Xanthomonadales	D_4__Xanthomonadaceae	D_5__Arenimonas	D_6__uncultured gamma proteobacterium
JF046803.1.1346	0.000186157	8.51e-05	7.88e-05	D_0__Bacteria	D_1__Gemmatimonadetes	D_2__Gemmatimonadetes	D_3__Gemmatimonadales	D_4__Gemmatimonadaceae	D_5__Gemmatimonas	D_6__uncultured bacterium
JF107268.1.1367	7.41e-05	8.03e-05	0.00010238	D_0__Bacteria	D_1__Actinobacteria	D_2__Thermoleophilia	D_3__Solirubrobacterales	D_4__0319-6M6	D_5__uncultured bacterium	D_6__uncultured bacterium
JF118092.1.1357	0.000215236	0.000226622	0.00014367	D_0__Bacteria	D_1__Bacteroidetes	D_2__Sphingobacteriia	D_3__Sphingobacteriales	D_4__Chitinophagaceae	D_5__Ferruginibacter	D_6__uncultured bacterium
JF118408.1.1353	0.000109207	0.000105902	0.000192288	D_0__Bacteria	D_1__Bacteroidetes	D_2__Cytophagia	D_3__Cytophagales	D_4__Cytophagaceae	D_5__uncultured	D_6__uncultured bacterium
JF120817.1.1335	0.00010765	0.000136381	0.00021768	D_0__Bacteria	D_1__Actinobacteria	D_2__Actinobacteria	D_3__Frankiales	D_4__uncultured	D_5__uncultured bacterium	D_6__uncultured bacterium
JF129040.1.1339	0.000841436	0.000680146	0.000892253	D_0__Bacteria	D_1__Actinobacteria	D_2__Actinobacteria	D_3__Pseudonocardiales	D_4__Pseudonocardiaceae	D_5__Pseudonocardia	D_6__uncultured bacterium
JF135026.1.1340	8.87e-05	0.000103142	0.000148699	D_0__Bacteria	D_1__Actinobacteria	D_2__MB-A2-108	D_3__uncultured bacterium	D_4__uncultured bacterium	D_5__uncultured bacterium	D_6__uncultured bacterium
JF135243.1.1336	0.000843591	0.000687609	0.00109546	D_0__Bacteria	D_1__Actinobacteria	D_2__Actinobacteria	D_3__Frankiales	D_4__Acidothermaceae	D_5__Acidothermus	D_6__uncultured bacterium
JF135954.1.1367	0.00129677	0.00157078	0.00183519	D_0__Bacteria	D_1__Actinobacteria	D_2__Thermoleophilia	D_3__Gaiellales	D_4__Gaiellaceae	D_5__Gaiella	D_6__uncultured bacterium
JF139735.1.1347	0.000222261	0.000236549	0.000150335	D_0__Bacteria	D_1__Verrucomicrobia	D_2__Spartobacteria	D_3__Chthoniobacterales	D_4__FukuN18 freshwater group	D_5__uncultured bacterium	D_6__uncultured bacterium
JF145420.1.1308	7.61e-05	0.000158338	6.62e-05	D_0__Bacteria	D_1__Proteobacteria	D_2__Alphaproteobacteria	D_3__Sphingomonadales	D_4__Sphingomonadaceae	D_5__Sphingomonas	D_6__Sphingomonas sp. SL78
JF145536.1.1309	0.000631133	0.000561965	0.00047752	D_0__Bacteria	D_1__Chloroflexi	D_2__TK10	D_3__uncultured bacterium	D_4__uncultured bacterium	D_5__uncultured bacterium	D_6__uncultured bacterium
JF168855.1.1346	0.000359419	0.00037271	0.00061357	D_0__Bacteria	D_1__Actinobacteria	D_2__Actinobacteria	D_3__Propionibacteriales	D_4__Nocardioidaceae	D_5__Nocardioides	D_6__Nocardioides sp. KV-833
JF168938.1.1306	0.000171345	0.00023591	0.000289401	D_0__Bacteria	D_1__Proteobacteria	D_2__Alphaproteobacteria	D_3__Rhizobiales	D_4__BCf3-20	D_5__uncultured bacterium	D_6__uncultured bacterium
JF174693.1.1359	0.000155971	0.000110837	5.17e-05	D_0__Bacteria	D_1__Bacteroidetes	D_2__Sphingobacteriia	D_3__Sphingobacteriales	D_4__Chitinophagaceae	D_5__Flavisolibacter	D_6__uncultured bacterium
JF176737.1.1306	4.55e-05	2.83e-05	3.95e-05	D_0__Bacteria	D_1__Proteobacteria	D_2__Alphaproteobacteria	D_3__Sphingomonadales	D_4__Sphingomonadaceae	D_5__Sphingomonas	D_6__uncultured Sphingomonadaceae bacterium
JF176936.1.1377	0.00011245	0.000245216	0.000169948	D_0__Bacteria	D_1__Verrucomicrobia	D_2__Opitutae	D_3__Opitutales	D_4__Opitutaceae	D_5__Opitutus	D_6__uncultured bacterium
JF180038.1.1382	0.000816883	0.000547321	0.000769101	D_0__Bacteria	D_1__Verrucomicrobia	D_2__Spartobacteria	D_3__Chthoniobacterales	D_4__DA101 soil group	D_5__uncultured bacterium	D_6__uncultured bacterium
JF185674.1.1339	0.00053297	0.000540251	0.00089878	D_0__Bacteria	D_1__Actinobacteria	D_2__Actinobacteria	D_3__Propionibacteriales	D_4__Nocardioidaceae	D_5__Marmoricola	D_6__uncultured bacterium
JF188096.1.1317	6.2e-05	5.92e-05	7.82e-05	D_0__Bacteria	D_1__Proteobacteria	D_2__Alphaproteobacteria	D_3__Rhizobiales	D_4__Methylobacteriaceae	D_5__Microvirga	D_6__uncultured bacterium
JF195169.1.1357	0.000421324	0.000366349	0.000273415	D_0__Bacteria	D_1__Bacteroidetes	D_2__Sphingobacteriia	D_3__Sphingobacteriales	D_4__Chitinophagaceae	D_5__uncultured	D_6__uncultured bacterium
JF198612.1.1354	5.91e-05	7.53e-05	4.58e-05	D_0__Bacteria	D_1__Bacteroidetes	D_2__Sphingobacteriia	D_3__Sphingobacteriales	D_4__Chitinophagaceae	D_5__Chitinophaga	D_6__uncultured bacterium
JF198678.1.1366	0.000496558	0.000521952	0.000592015	D_0__Bacteria	D_1__Actinobacteria	D_2__Thermoleophilia	D_3__Solirubrobacterales	D_4__FFCH12655	D_5__uncultured bacterium	D_6__uncultured bacterium
JF199326.1.1334	0.00725826	0.00586679	0.00896808	D_0__Bacteria	D_1__Actinobacteria	D_2__Actinobacteria	D_3__Frankiales	D_4__Acidothermaceae	D_5__Acidothermus	D_6__uncultured bacterium
JF202685.1.1366	0.000191945	0.000175255	0.000274748	D_0__Bacteria	D_1__Actinobacteria	D_2__Thermoleophilia	D_3__Solirubrobacterales	D_4__480-2	D_5__uncultured bacterium	D_6__uncultured bacterium
JF202912.1.1366	0.00187241	0.00182297	0.00264521	D_0__Bacteria	D_1__Actinobacteria	D_2__Actinobacteria	D_3__Propionibacteriales	D_4__Nocardioidaceae	D_5__Nocardioides	D_6__Nocardioidaceae str. Ellin167
JF202914.1.1309	8.34e-05	0.000119304	0.000120512	D_0__Bacteria	D_1__Chloroflexi	D_2__Anaerolineae	D_3__Anaerolineales	D_4__Anaerolineaceae	D_5__uncultured	D_6__uncultured bacterium
JF211185.1.1377	0.000207623	0.000291186	0.000228716	D_0__Bacteria	D_1__Verrucomicrobia	D_2__Spartobacteria	D_3__Chthoniobacterales	D_4__Chthoniobacteraceae	D_5__Chthoniobacter	D_6__uncultured bacterium
JF218822.1.1309	0.000235397	0.000238973	0.000314054	D_0__Bacteria	D_1__Proteobacteria	D_2__Alphaproteobacteria	D_3__Rhizobiales	D_4__Hyphomicrobiaceae	D_5__Rhodoplanes	D_6__uncultured alpha proteobacterium
JF222319.1.1352	0.000635031	0.000392335	0.000352927	D_0__Bacteria	D_1__Proteobacteria	D_2__Betaproteobacteria	D_3__SC-I-84	D_4__uncultured bacterium	D_5__uncultured bacterium	D_6__uncultured bacterium
JF222896.1.1349	6.69e-05	5.86e-05	0.000130287	D_0__Bacteria	D_1__Actinobacteria	D_2__Actinobacteria	D_3__Pseudonocardiales	D_4__Pseudonocardiaceae	D_5__Actinomycetospora	D_6__uncultured bacterium
JF225593.1.1344	0.000711951	0.000827839	0.00119828	D_0__Bacteria	D_1__Actinobacteria	D_2__Acidimicrobiia	D_3__Acidimicrobiales	D_4__Acidimicrobiaceae	D_5__uncultured	D_6__uncultured bacterium
JF225811.1.1367	0.000129126	0.000203015	0.000132057	D_0__Bacteria	D_1__Elusimicrobia	D_2__Elusimicrobia	D_3__Lineage IIa	D_4__uncultured bacterium	D_5__uncultured bacterium	D_6__uncultured bacterium
JF235360.1.1367	0.000367063	0.000344249	0.000452799	D_0__Bacteria	D_1__Actinobacteria	D_2__Thermoleophilia	D_3__Gaiellales	D_4__uncultured	D_5__uncultured bacterium	D_6__uncultured bacterium
JF236133.1.1353	0.000371853	0.000698101	0.000474065	D_0__Bacteria	D_1__Bacteroidetes	D_2__Cytophagia	D_3__Cytophagales	D_4__Cytophagaceae	D_5__uncultured	D_6__uncultured bacterium
JF265764.1.1365	3.5e-05	2.77e-05	1.21e-05	D_0__Bacteria	D_1__Bacteroidetes	D_2__Sphingobacteriia	D_3__Sphingobacteriales	D_4__Chitinophagaceae	D_5__uncultured	D_6__uncultured bacterium
JF319218.1.1423	0.000523937	0.000457374	0.000654612	D_0__Bacteria	D_1__Chloroflexi	D_2__KD4-96	D_3__uncultured bacterium	D_4__uncultured bacterium	D_5__uncultured bacterium	D_6__uncultured bacterium
JF346418.1.1333	0.000310301	0.000198744	0.000531349	D_0__Bacteria	D_1__Actinobacteria	D_2__Actinobacteria	D_3__Micromonosporales	D_4__Micromonosporaceae	D_5__uncultured	D_6__uncultured bacterium
JF740044.1.1280	3.29e-05	0.000100953	2.58e-05	D_0__Bacteria	D_1__Proteobacteria	D_2__Betaproteobacteria	D_3__Burkholderiales	D_4__Oxalobacteraceae	D_5__Massilia	D_6__uncultured beta proteobacterium
JF833476.1.1392	0.000458165	0.00027644	0.000274723	D_0__Bacteria	D_1__Proteobacteria	D_2__Alphaproteobacteria	D_3__Rhizobiales	D_4__DUNssu371	D_5__uncultured Gemmatimonadetes bacterium	D_6__uncultured Gemmatimonadetes bacterium
JF833647.1.1549	0.00126304	0.00095271	0.00127807	D_0__Bacteria	D_1__Verrucomicrobia	D_2__Spartobacteria	D_3__Chthoniobacterales	D_4__Xiphinematobacteraceae	D_5__Candidatus Xiphinematobacter	D_6__uncultured bacterium
JN002796.1.1337	7.15e-05	8.29e-05	0.000132611	D_0__Bacteria	D_1__Actinobacteria	D_2__Thermoleophilia	D_3__Gaiellales	D_4__uncultured	D_5__uncultured bacterium	D_6__uncultured bacterium
JN023102.1.1455	0.000167284	0.000198418	0.000170187	D_0__Bacteria	D_1__Acidobacteria	D_2__Acidobacteria	D_3__Acidobacteriales	D_4__Acidobacteriaceae (Subgroup 1)	D_5__uncultured	D_6__uncultured bacterium
JN023162.1.1507	0.00153227	0.00134215	0.00136807	D_0__Bacteria	D_1__Proteobacteria	D_2__Deltaproteobacteria	D_3__Myxococcales	D_4__Haliangiaceae	D_5__Haliangium	D_6__uncultured bacterium
JN023301.1.1463	0.000187446	0.000183793	0.000293687	D_0__Bacteria	D_1__Proteobacteria	D_2__Alphaproteobacteria	D_3__Rhodospirillales	D_4__DA111	D_5__uncultured bacterium	D_6__uncultured bacterium
JN023364.1.1435	0.000627188	0.000486495	0.000470134	D_0__Bacteria	D_1__Proteobacteria	D_2__Alphaproteobacteria	D_3__Caulobacterales	D_4__Caulobacteraceae	D_5__uncultured	D_6__uncultured bacterium
JN023467.1.1452	0.000236873	0.000242477	0.000268778	D_0__Bacteria	D_1__Acidobacteria	D_2__Acidobacteria	D_3__Acidobacteriales	D_4__Acidobacteriaceae (Subgroup 1)	D_5__Acidobacterium	D_6__uncultured bacterium
JN023497.1.1491	0.000601229	0.000420672	0.000501516	D_0__Bacteria	D_1__Proteobacteria	D_2__Gammaproteobacteria	D_3__Xanthomonadales	D_4__uncultured	D_5__uncultured bacterium	D_6__uncultured bacterium
JN023542.1.1488	0.000168823	0.000202347	0.000120734	D_0__Bacteria	D_1__Proteobacteria	D_2__Gammaproteobacteria	D_3__Xanthomonadales	D_4__Xanthomonadaceae	D_5__Tahibacter	D_6__uncultured bacterium
JN023545.1.1444	0.000387314	0.00146418	0.000330458	D_0__Bacteria	D_1__Proteobacteria	D_2__Alphaproteobacteria	D_3__Sphingomonadales	D_4__Sphingomonadaceae	D_5__Sphingomonas	D_6__Sphingomonas sp. TPD01
JN023730.1.1465	0.000240567	0.000340384	0.00013917	D_0__Bacteria	D_1__Gemmatimonadetes	D_2__Gemmatimonadetes	D_3__Gemmatimonadales	D_4__Gemmatimonadaceae	D_5__uncultured	D_6__uncultured bacterium
JN023912.1.1455	0.000588268	0.000421088	0.000439498	D_0__Bacteria	D_1__Acidobacteria	D_2__Acidobacteria	D_3__Acidobacteriales	D_4__Acidobacteriaceae (Subgroup 1)	D_5__uncultured	D_6__uncultured Acidobacteria bacterium
JN023935.1.1502	0.000352865	0.00038351	0.000206965	D_0__Bacteria	D_1__Acidobacteria	D_2__Acidobacteria	D_3__Subgroup 6	D_4__uncultured bacterium	D_5__uncultured bacterium	D_6__uncultured bacterium
JN024013.1.1429	0.00037709	0.000362745	0.000508589	D_0__Bacteria	D_1__Proteobacteria	D_2__Alphaproteobacteria	D_3__Rhodospirillales	D_4__Rhodospirillaceae	D_5__Dongia	D_6__uncultured bacterium
JN024042.1.1470	0.000815173	0.000919191	0.00123796	D_0__Bacteria	D_1__Chloroflexi	D_2__Ktedonobacteria	D_3__Ktedonobacterales	D_4__HSB OF53-F07	D_5__uncultured bacterium	D_6__uncultured bacterium
JN030506.1.1298	0.000207292	7.23e-05	6.32e-05	D_0__Bacteria	D_1__Proteobacteria	D_2__Betaproteobacteria	D_3__Burkholderiales	D_4__Oxalobacteraceae	D_5__Massilia	D_6__uncultured bacterium
JN038717.1.1516	0.000203019	6.37e-05	7.34e-05	D_0__Bacteria	D_1__Candidate division WS3	D_2__uncultured Latescibacteria bacterium	D_3__uncultured Latescibacteria bacterium	D_4__uncultured Latescibacteria bacterium	D_5__uncultured Latescibacteria bacterium	D_6__uncultured Latescibacteria bacterium
JN038799.1.1550	0.00116649	0.00113923	0.000808617	D_0__Bacteria	D_1__Verrucomicrobia	D_2__OPB35 soil group	D_3__uncultured Verrucomicrobia bacterium	D_4__uncultured Verrucomicrobia bacterium	D_5__uncultured Verrucomicrobia bacterium	D_6__uncultured Verrucomicrobia bacterium
JN038942.1.1513	7.44e-05	6.78e-05	9.21e-05	D_0__Bacteria	D_1__Proteobacteria	D_2__Deltaproteobacteria	D_3__Myxococcales	D_4__uncultured	D_5__uncultured delta proteobacterium	D_6__uncultured delta proteobacterium
JN160681.1.1408	0.00140009	0.00142297	0.0020706	D_0__Bacteria	D_1__Actinobacteria	D_2__Actinobacteria	D_3__Micrococcales	D_4__Intrasporangiaceae	D_5__Lapillicoccus	D_6__bacterium 1a-Br9
JN177911.1.1554	0.000315229	0.00014864	0.000234074	D_0__Bacteria	D_1__Proteobacteria	D_2__Deltaproteobacteria	D_3__Myxococcales	D_4__uncultured	D_5__uncultured bacterium	D_6__uncultured bacterium
JN177952.1.1443	0.00143899	0.000995748	0.00145603	D_0__Bacteria	D_1__Actinobacteria	D_2__Actinobacteria	D_3__Pseudonocardiales	D_4__Pseudonocardiaceae	D_5__Pseudonocardia	D_6__uncultured bacterium
JN178193.1.1562	0.000948798	0.000960885	0.00061765	D_0__Bacteria	D_1__Acidobacteria	D_2__Acidobacteria	D_3__Subgroup 4	D_4__RB41	D_5__uncultured bacterium	D_6__uncultured bacterium
JN178836.1.1476	0.000374165	0.000483285	0.000646047	D_0__Bacteria	D_1__Proteobacteria	D_2__Alphaproteobacteria	D_3__Rhizobiales	D_4__Phyllobacteriaceae	D_5__Mesorhizobium	D_6__Mesorhizobium sp. MQ23 II
JN409090.1.1447	0.000117946	4.49e-05	3.98e-05	D_0__Bacteria	D_1__Gemmatimonadetes	D_2__Gemmatimonadetes	D_3__Gemmatimonadales	D_4__Gemmatimonadaceae	D_5__uncultured	D_6__uncultured Gemmatimonadetes bacterium
JN615640.1.1300	9.36e-05	5.95e-05	3.68e-05	D_0__Bacteria	D_1__Proteobacteria	D_2__Alphaproteobacteria	D_3__Caulobacterales	D_4__Caulobacteraceae	D_5__uncultured	D_6__uncultured bacterium
JN615704.1.1324	0.000635029	0.000586931	0.000806726	D_0__Bacteria	D_1__Acidobacteria	D_2__Acidobacteria	D_3__Acidobacteriales	D_4__Acidobacteriaceae (Subgroup 1)	D_5__uncultured	D_6__uncultured bacterium
JN615836.1.1363	0.000203599	0.000154498	0.000206513	D_0__Bacteria	D_1__Proteobacteria	D_2__Betaproteobacteria	D_3__Nitrosomonadales	D_4__Nitrosomonadaceae	D_5__uncultured	D_6__uncultured bacterium
JN615857.1.1358	0.000114504	0.000334426	0.000103094	D_0__Bacteria	D_1__Proteobacteria	D_2__Betaproteobacteria	D_3__Nitrosomonadales	D_4__Nitrosomonadaceae	D_5__uncultured	D_6__uncultured bacterium
JN626738.1.1361	0.000683947	0.00099969	0.000641449	D_0__Bacteria	D_1__Verrucomicrobia	D_2__Verrucomicrobiae	D_3__Verrucomicrobiales	D_4__Verrucomicrobiaceae	D_5__uncultured	D_6__uncultured bacterium
JN643018.1.1384	0.000202911	8.26e-05	0.000146776	D_0__Bacteria	D_1__Acidobacteria	D_2__Subgroup 22	D_3__uncultured bacterium	D_4__uncultured bacterium	D_5__uncultured bacterium	D_6__uncultured bacterium
JN672017.1.1288	0.000204118	0.000349182	0.000169962	D_0__Bacteria	D_1__Bacteroidetes	D_2__Cytophagia	D_3__Cytophagales	D_4__Cytophagaceae	D_5__uncultured	D_6__uncultured bacterium
JN679148.1.1489	0.000218471	0.000276509	0.00023639	D_0__Bacteria	D_1__Bacteroidetes	D_2__Sphingobacteriia	D_3__Sphingobacteriales	D_4__env.OPS 17	D_5__uncultured bacterium	D_6__uncultured bacterium
JN698912.1.1341	8.34e-06	1.06e-05	1.89e-05	D_0__Bacteria	D_1__Actinobacteria	D_2__Actinobacteria	D_3__Pseudonocardiales	D_4__Pseudonocardiaceae	D_5__Pseudonocardia	D_6__uncultured bacterium
JQ010850.1.1428	0.000135936	0.0001575	0.000255	D_0__Bacteria	D_1__Proteobacteria	D_2__Betaproteobacteria	D_3__Burkholderiales	D_4__Oxalobacteraceae	D_5__Massilia	D_6__uncultured bacterium
JQ311854.1.1454	0.0009898	0.000703808	0.000675575	D_0__Bacteria	D_1__Proteobacteria	D_2__Betaproteobacteria	D_3__Nitrosomonadales	D_4__Nitrosomonadaceae	D_5__uncultured	D_6__uncultured Alcaligenaceae bacterium
JQ396551.1.1516	8.01e-05	8.57e-05	0.000165615	D_0__Bacteria	D_1__Actinobacteria	D_2__Actinobacteria	D_3__Micrococcales	D_4__Microbacteriaceae	D_5__Agromyces	D_6__uncultured bacterium
JQ426020.1.1481	5.77e-05	5.27e-05	0.000102984	D_0__Bacteria	D_1__Actinobacteria	D_2__Acidimicrobiia	D_3__Acidimicrobiales	D_4__uncultured	D_5__uncultured bacterium	D_6__uncultured bacterium
JQ427395.1.1479	0.000241372	0.0002222	0.00033291	D_0__Bacteria	D_1__Actinobacteria	D_2__Acidimicrobiia	D_3__Acidimicrobiales	D_4__uncultured	D_5__uncultured bacterium	D_6__uncultured bacterium
JQ428572.1.1441	5.48e-05	3.16e-05	4.02e-05	D_0__Bacteria	D_1__Proteobacteria	D_2__Alphaproteobacteria	D_3__Sphingomonadales	D_4__Sphingomonadaceae	D_5__Sphingomonas	D_6__uncultured bacterium
JQ655800.1.1482	0.000905016	0.00112258	0.000548568	D_0__Bacteria	D_1__Bacteroidetes	D_2__Sphingobacteriia	D_3__Sphingobacteriales	D_4__PHOS-HE51	D_5__uncultured bacterium	D_6__uncultured bacterium
JQ769972.1.1485	0.000599204	0.000666452	0.000596328	D_0__Bacteria	D_1__Bacteroidetes	D_2__Sphingobacteriia	D_3__Sphingobacteriales	D_4__Sphingobacteriaceae	D_5__Mucilaginibacter	D_6__uncultured bacterium
JQ782930.1.1337	0.00122627	0.00135429	0.00162123	D_0__Bacteria	D_1__Actinobacteria	D_2__Actinobacteria	D_3__Micrococcales	D_4__Intrasporangiaceae	D_5__Terrabacter	D_6__Terracoccus sp. WPCB166
JQ798485.1.1484	4.72e-05	0.00015817	0.00020049	D_0__Bacteria	D_1__Fibrobacteres	D_2__Fibrobacteria	D_3__Fibrobacterales	D_4__Fibrobacteraceae	D_5__possible genus 04	D_6__uncultured bacterium
JQ817673.1.1379	0.000787814	0.000614408	0.000498228	D_0__Bacteria	D_1__Acidobacteria	D_2__Acidobacteria	D_3__Acidobacteriales	D_4__Acidobacteriaceae (Subgroup 1)	D_5__uncultured	D_6__uncultured Acidobacteria bacterium
JQ957817.1.1380	8.89e-05	0.000196555	8.43e-05	D_0__Bacteria	D_1__Planctomycetes	D_2__Phycisphaerae	D_3__WD2101 soil group	D_4__uncultured bacterium	D_5__uncultured bacterium	D_6__uncultured bacterium
JX091739.1.1542	0.000217694	0.000257664	0.000270011	D_0__Bacteria	D_1__Chloroflexi	D_2__S085	D_3__uncultured bacterium	D_4__uncultured bacterium	D_5__uncultured bacterium	D_6__uncultured bacterium
JX098318.1.1366	9.29e-05	7.71e-05	0.000121926	D_0__Bacteria	D_1__Actinobacteria	D_2__Thermoleophilia	D_3__Solirubrobacterales	D_4__Patulibacteraceae	D_5__Patulibacter	D_6__uncultured bacterium
JX114416.1.1478	0.000799252	0.000666327	0.000447622	D_0__Bacteria	D_1__Acidobacteria	D_2__Acidobacteria	D_3__Subgroup 4	D_4__Unknown Family	D_5__Blastocatella	D_6__uncultured Acidobacteria bacterium
JX163130.1.1442	7.53e-05	3.21e-05	4.49e-05	D_0__Bacteria	D_1__Proteobacteria	D_2__Alphaproteobacteria	D_3__Sphingomonadales	D_4__Sphingomonadaceae	D_5__Sphingomonas	D_6__uncultured Sphingomonadaceae bacterium
JX222005.1.1469	1.58e-05	2.53e-05	4.15e-05	D_0__Bacteria	D_1__Actinobacteria	D_2__Actinobacteria	D_3__Micrococcales	D_4__Microbacteriaceae	D_5__Leifsonia	D_6__Microbacteriaceae bacterium YR2-6
JX222745.1.1395	0.00168042	0.00126109	0.000712642	D_0__Bacteria	D_1__Proteobacteria	D_2__Deltaproteobacteria	D_3__Desulfuromonadales	D_4__AKYG597	D_5__uncultured bacterium	D_6__uncultured bacterium
JX223016.1.1369	0.000895429	0.00103731	0.00152474	D_0__Bacteria	D_1__Proteobacteria	D_2__Alphaproteobacteria	D_3__Rhizobiales	D_4__Rhodobiaceae	D_5__Rhodobium	D_6__uncultured bacterium
JX223693.1.1490	0.000116665	0.000234476	0.000117008	D_0__Bacteria	D_1__Proteobacteria	D_2__Betaproteobacteria	D_3__Burkholderiales	D_4__Comamonadaceae	D_5__uncultured	D_6__uncultured bacterium
JX225785.1.1324	0.000401957	0.000246331	0.000198826	D_0__Bacteria	D_1__Proteobacteria	D_2__Gammaproteobacteria	D_3__Pseudomonadales	D_4__Pseudomonadaceae	D_5__Pseudomonas	D_6__uncultured bacterium
JX406224.1.1487	9.51e-05	0.000232368	0.000152649	D_0__Bacteria	D_1__Bacteroidetes	D_2__Cytophagia	D_3__Cytophagales	D_4__Cytophagaceae	D_5__uncultured	D_6__uncultured bacterium
JX504938.1.1426	9.06e-05	0.000125253	0.0001864	D_0__Bacteria	D_1__Chloroflexi	D_2__JG30-KF-CM66	D_3__uncultured Caldilinea sp.	D_4__uncultured Caldilinea sp.	D_5__uncultured Caldilinea sp.	D_6__uncultured Caldilinea sp.
JX505244.1.1431	0.00017039	0.000186884	0.000288461	D_0__Bacteria	D_1__Chloroflexi	D_2__Ktedonobacteria	D_3__Ktedonobacterales	D_4__HSB OF53-F07	D_5__uncultured Ktedonobacter sp.	D_6__uncultured Ktedonobacter sp.
JX523884.1.1251	0.000418	0.00014609	0.000163431	D_0__Bacteria	D_1__Bacteroidetes	D_2__Cytophagia	D_3__Cytophagales	D_4__Cytophagaceae	D_5__Adhaeribacter	D_6__uncultured bacterium
JX868849.1.1305	0.000431921	0.00062187	0.00077132	D_0__Bacteria	D_1__Proteobacteria	D_2__Alphaproteobacteria	D_3__Rhizobiales	D_4__Phyllobacteriaceae	D_5__Mesorhizobium	D_6__Mesorhizobium ciceri
KC172266.1.1497	0.00150909	0.000934746	0.000870498	D_0__Bacteria	D_1__Proteobacteria	D_2__Betaproteobacteria	D_3__Nitrosomonadales	D_4__Nitrosomonadaceae	D_5__uncultured	D_6__uncultured beta proteobacterium
KC331309.1.1497	1.9e-05	1.41e-05	3.37e-05	D_0__Bacteria	D_1__Proteobacteria	D_2__Betaproteobacteria	D_3__Nitrosomonadales	D_4__Nitrosomonadaceae	D_5__uncultured bacterium	D_6__uncultured bacterium
KC331417.1.1467	1.74e-05	6.2e-05	2.63e-05	D_0__Bacteria	D_1__Chloroflexi	D_2__Anaerolineae	D_3__Anaerolineales	D_4__Anaerolineaceae	D_5__uncultured	D_6__uncultured bacterium
KC331477.1.1506	0.000988374	0.00102384	0.000476469	D_0__Bacteria	D_1__Proteobacteria	D_2__Gammaproteobacteria	D_3__Xanthomonadales	D_4__Xanthomonadaceae	D_5__Xanthomonas	D_6__uncultured gamma proteobacterium
KC432238.1.1336	0.000219753	0.000138421	0.00032342	D_0__Bacteria	D_1__Actinobacteria	D_2__Actinobacteria	D_3__Micromonosporales	D_4__Micromonosporaceae	D_5__Actinoplanes	D_6__Actinoplanes capillaceus
KC432521.1.1377	4.51e-05	5.69e-05	0.000111794	D_0__Bacteria	D_1__Verrucomicrobia	D_2__Opitutae	D_3__Opitutales	D_4__Opitutaceae	D_5__Opitutus	D_6__uncultured bacterium
KC442469.1.1405	0.000277769	0.000241809	9.02e-05	D_0__Bacteria	D_1__Acidobacteria	D_2__Acidobacteria	D_3__Subgroup 4	D_4__Unknown Family	D_5__Blastocatella	D_6__uncultured bacterium
KC442670.1.1413	0.000627412	0.00066638	0.000960709	D_0__Bacteria	D_1__Actinobacteria	D_2__Actinobacteria	D_3__Propionibacteriales	D_4__Nocardioidaceae	D_5__Nocardioides	D_6__uncultured Nocardioidaceae bacterium
KC541360.1.1524	0.000631628	0.000986661	0.00098346	D_0__Bacteria	D_1__Proteobacteria	D_2__Betaproteobacteria	D_3__Burkholderiales	D_4__Comamonadaceae	D_5__uncultured	D_6__uncultured Comamonadaceae bacterium
KC554168.1.1514	0.000150755	0.000170031	0.000271695	D_0__Bacteria	D_1__Actinobacteria	D_2__Actinobacteria	D_3__Frankiales	D_4__Frankiaceae	D_5__Jatrophihabitans	D_6__uncultured bacterium
KC554274.1.1517	0.000651083	0.000706305	0.000931254	D_0__Bacteria	D_1__Actinobacteria	D_2__Acidimicrobiia	D_3__Acidimicrobiales	D_4__uncultured	D_5__uncultured bacterium	D_6__uncultured bacterium
KC554321.1.1538	0.00179464	0.00137578	0.001984	D_0__Bacteria	D_1__Actinobacteria	D_2__Thermoleophilia	D_3__Solirubrobacterales	D_4__Solirubrobacteraceae	D_5__Solirubrobacter	D_6__uncultured bacterium
KC554433.1.1540	0.000798801	0.000822646	0.00111521	D_0__Bacteria	D_1__Actinobacteria	D_2__Thermoleophilia	D_3__Solirubrobacterales	D_4__480-2	D_5__Rubrobacterineae bacterium BR7-21	D_6__Rubrobacterineae bacterium BR7-21
KC554446.1.1516	0.000619278	0.000788512	0.000985663	D_0__Bacteria	D_1__Actinobacteria	D_2__Actinobacteria	D_3__Streptosporangiales	D_4__Thermomonosporaceae	D_5__Actinocorallia	D_6__uncultured bacterium
KC554690.1.1581	6.85e-05	6.87e-05	0.000116439	D_0__Bacteria	D_1__Actinobacteria	D_2__Actinobacteria	D_3__Propionibacteriales	D_4__Nocardioidaceae	D_5__Nocardioides	D_6__Nocardioides sp. S3-35
KC554698.1.1553	0.0016816	0.00195953	0.00249344	D_0__Bacteria	D_1__Actinobacteria	D_2__Acidimicrobiia	D_3__Acidimicrobiales	D_4__uncultured	D_5__uncultured bacterium	D_6__uncultured bacterium
KC554720.1.1532	0.00036774	0.000340152	0.000525678	D_0__Bacteria	D_1__Actinobacteria	D_2__Actinobacteria	D_3__Frankiales	D_4__Sporichthyaceae	D_5__uncultured	D_6__uncultured bacterium
KC554774.1.1519	0.000348921	0.000449042	0.000667767	D_0__Bacteria	D_1__Actinobacteria	D_2__Thermoleophilia	D_3__Solirubrobacterales	D_4__0319-6M6	D_5__uncultured bacterium	D_6__uncultured bacterium
KC554852.1.1523	0.00337031	0.00272526	0.00388763	D_0__Bacteria	D_1__Actinobacteria	D_2__Thermoleophilia	D_3__Solirubrobacterales	D_4__Solirubrobacteraceae	D_5__Solirubrobacter	D_6__uncultured bacterium
KC554862.1.1533	0.00169401	0.00203931	0.0024074	D_0__Bacteria	D_1__Actinobacteria	D_2__Thermoleophilia	D_3__Gaiellales	D_4__uncultured	D_5__uncultured bacterium	D_6__uncultured bacterium
KC554941.1.1539	0.000382765	0.000292005	0.000482872	D_0__Bacteria	D_1__Actinobacteria	D_2__Thermoleophilia	D_3__Solirubrobacterales	D_4__YNPFFP1	D_5__uncultured bacterium	D_6__uncultured bacterium
KC554999.1.1523	0.000259719	0.000207757	0.000332128	D_0__Bacteria	D_1__Actinobacteria	D_2__Thermoleophilia	D_3__Solirubrobacterales	D_4__480-2	D_5__uncultured bacterium	D_6__uncultured bacterium
KC555031.1.1513	0.000115494	0.000111793	0.000180622	D_0__Bacteria	D_1__Actinobacteria	D_2__Actinobacteria	D_3__Propionibacteriales	D_4__Nocardioidaceae	D_5__Nocardioides	D_6__uncultured bacterium
KC618494.1.1299	0.000172977	0.000201989	0.000286916	D_0__Bacteria	D_1__Actinobacteria	D_2__Actinobacteria	D_3__Micrococcales	D_4__Microbacteriaceae	D_5__Agromyces	D_6__Agromyces neolithicus
KC620621.1.1496	0.000605213	0.00152251	0.000537497	D_0__Bacteria	D_1__Proteobacteria	D_2__Betaproteobacteria	D_3__Burkholderiales	D_4__Oxalobacteraceae	D_5__Massilia	D_6__uncultured bacterium
KC775446.1.1275	0.000332458	0.000409948	0.000336693	D_0__Bacteria	D_1__Gemmatimonadetes	D_2__Gemmatimonadetes	D_3__Gemmatimonadales	D_4__Gemmatimonadaceae	D_5__Gemmatimonas	D_6__uncultured bacterium
KC775450.1.1297	6.58e-05	6.31e-05	8.22e-05	D_0__Bacteria	D_1__Actinobacteria	D_2__Thermoleophilia	D_3__Gaiellales	D_4__uncultured	D_5__uncultured bacterium	D_6__uncultured bacterium
KC820827.1.1389	0.000284155	0.000214823	0.000345922	D_0__Bacteria	D_1__Actinobacteria	D_2__Thermoleophilia	D_3__Solirubrobacterales	D_4__480-2	D_5__uncultured actinobacterium	D_6__uncultured actinobacterium
KC820875.1.1219	0.000158594	0.000112733	0.000233765	D_0__Bacteria	D_1__Actinobacteria	D_2__Actinobacteria	D_3__Micromonosporales	D_4__Micromonosporaceae	D_5__Catellatospora	D_6__Catellatospora citrea
KC994703.1.1521	0.000436199	0.000957887	0.000582761	D_0__Bacteria	D_1__Verrucomicrobia	D_2__Opitutae	D_3__Opitutales	D_4__Opitutaceae	D_5__Opitutus	D_6__uncultured Verrucomicrobia bacterium
KF385182.1.1403	0.000390557	0.00039149	0.000552336	D_0__Bacteria	D_1__Actinobacteria	D_2__Thermoleophilia	D_3__Gaiellales	D_4__Gaiellaceae	D_5__Gaiella	D_6__uncultured actinobacterium
KF408410.1.1205	0.000882501	0.000769177	0.00117746	D_0__Bacteria	D_1__Proteobacteria	D_2__Alphaproteobacteria	D_3__Rhizobiales	D_4__Bradyrhizobiaceae	D_5__Bradyrhizobium	D_6__uncultured bacterium
KF459924.1.1432	0.000175964	0.000156026	0.000223138	D_0__Bacteria	D_1__Actinobacteria	D_2__Thermoleophilia	D_3__Solirubrobacterales	D_4__Solirubrobacteraceae	D_5__Solirubrobacter	D_6__bacterium Ellin5201
KF494639.1.1452	0.000107497	5.23e-05	3.93e-05	D_0__Bacteria	D_1__Proteobacteria	D_2__Alphaproteobacteria	D_3__Sphingomonadales	D_4__Sphingomonadaceae	D_5__Sphingomonas	D_6__Kaistobacter sp. V3M19
KF650572.28481.30133	0.000200035	0.000440815	0.000705848	D_0__Bacteria	D_1__Proteobacteria	D_2__Alphaproteobacteria	D_3__Rickettsiales	D_4__mitochondria	D_5__Rhynchosporium agropyri	D_6__Rhynchosporium agropyri
KF697510.1.1227	0.00419979	0.00442469	0.00630106	D_0__Bacteria	D_1__Proteobacteria	D_2__Alphaproteobacteria	D_3__Rhizobiales	D_4__Xanthobacteraceae	D_5__uncultured	D_6__uncultured bacterium
L43598.1.1452	0.00143036	0.00137043	0.00187394	D_0__Bacteria	D_1__Actinobacteria	D_2__Actinobacteria	D_3__Frankiales	D_4__Frankiaceae	D_5__Jatrophihabitans	D_6__uncultured bacterium
New.CleanUp.ReferenceOTU1528776	2.73e-05	2.84e-05	4.28e-05	D_0__Bacteria	D_1__Actinobacteria	D_2__Thermoleophilia	D_3__Gaiellales	D_4__uncultured	D_5__uncultured bacterium	D_6__uncultured bacterium
New.CleanUp.ReferenceOTU1615890	1.07e-05	2.99e-05	1.41e-05	D_0__Bacteria	D_1__Bacteroidetes	D_2__Cytophagia	D_3__Cytophagales	D_4__Cytophagaceae	D_5__uncultured	D_6__uncultured Bacteroidetes bacterium
New.CleanUp.ReferenceOTU1643460	0.000100758	9.43e-05	0.000128798	D_0__Bacteria	D_1__Actinobacteria	D_2__Thermoleophilia	D_3__Gaiellales	D_4__uncultured	D_5__uncultured bacterium	D_6__uncultured bacterium
New.CleanUp.ReferenceOTU1976011	2.38e-05	4.71e-05	2.49e-05	D_0__Bacteria	D_1__Verrucomicrobia	D_2__OPB35 soil group	D_3__uncultured bacterium	D_4__uncultured bacterium	D_5__uncultured bacterium	D_6__uncultured bacterium
New.CleanUp.ReferenceOTU2498656	4.34e-05	4.15e-05	2.32e-05	D_0__Bacteria	D_1__Proteobacteria	D_2__Alphaproteobacteria	D_3__Rhodospirillales	D_4__DA111	D_5__uncultured bacterium	D_6__uncultured bacterium
New.CleanUp.ReferenceOTU2629660	2.86e-05	3.55e-05	6.56e-05	D_0__Bacteria	D_1__Chloroflexi	D_2__Ktedonobacteria	D_3__Ktedonobacterales	D_4__HSB OF53-F07	D_5__uncultured soil bacterium	D_6__uncultured soil bacterium
New.CleanUp.ReferenceOTU2770358	1.32e-05	1.38e-05	2.15e-05	D_0__Bacteria	D_1__Actinobacteria	D_2__Actinobacteria	D_3__Frankiales	D_4__Frankiaceae	D_5__Jatrophihabitans	D_6__uncultured bacterium
New.CleanUp.ReferenceOTU880599	1.04e-05	0	3.17e-07	D_0__Bacteria	D_1__Gemmatimonadetes	D_2__Gemmatimonadetes	D_3__Gemmatimonadales	D_4__Gemmatimonadaceae	D_5__Gemmatimonas	D_6__uncultured Gemmatimonadetes bacterium
New.ReferenceOTU115	0.000134324	0.000118001	0.000229615	D_0__Bacteria	D_1__Actinobacteria	D_2__Thermoleophilia	D_3__Solirubrobacterales	D_4__uncultured	D_5__uncultured Conexibacter sp.	D_6__uncultured Conexibacter sp.
New.ReferenceOTU1268	0.00102629	0.000841428	0.000714639	D_0__Bacteria	D_1__Gemmatimonadetes	D_2__Gemmatimonadetes	D_3__Gemmatimonadales	D_4__Gemmatimonadaceae	D_5__Gemmatimonas	D_6__uncultured bacterium
New.ReferenceOTU1435	0.000445595	0.00045034	0.000535666	D_0__Bacteria	D_1__Planctomycetes	D_2__Phycisphaerae	D_3__WD2101 soil group	D_4__uncultured bacterium	D_5__uncultured bacterium	D_6__uncultured bacterium
New.ReferenceOTU1457	0.000159374	0.000298275	0.000179361	D_0__Bacteria	D_1__Bacteroidetes	D_2__Sphingobacteriia	D_3__Sphingobacteriales	D_4__Chitinophagaceae	D_5__Flavisolibacter	D_6__uncultured bacterium
New.ReferenceOTU1472	0.000755257	0.000567327	0.00104454	D_0__Bacteria	D_1__Proteobacteria	D_2__Alphaproteobacteria	D_3__Rickettsiales	D_4__mitochondria	D_5__Rhynchosporium agropyri	D_6__Rhynchosporium agropyri
New.ReferenceOTU1695	0.000766137	0.000585868	0.000368202	D_0__Bacteria	D_1__Gemmatimonadetes	D_2__Gemmatimonadetes	D_3__Gemmatimonadales	D_4__Gemmatimonadaceae	D_5__uncultured	D_6__uncultured bacterium
New.ReferenceOTU1847	0.000233539	0.000186882	0.000375192	D_0__Bacteria	D_1__Proteobacteria	D_2__Alphaproteobacteria	D_3__Rickettsiales	D_4__mitochondria	D_5__Glarea lozoyensis 74030	D_6__Glarea lozoyensis 74030
New.ReferenceOTU1881	0.000515511	0.000730004	0.000427664	D_0__Bacteria	D_1__Verrucomicrobia	D_2__OPB35 soil group	D_3__uncultured Verrucomicrobia bacterium	D_4__uncultured Verrucomicrobia bacterium	D_5__uncultured Verrucomicrobia bacterium	D_6__uncultured Verrucomicrobia bacterium
New.ReferenceOTU1955	0.000270517	0.000272505	0.000147763	D_0__Bacteria	D_1__Gemmatimonadetes	D_2__Gemmatimonadetes	D_3__Gemmatimonadales	D_4__Gemmatimonadaceae	D_5__Gemmatimonas	D_6__uncultured bacterium
New.ReferenceOTU2098	0.000106567	0.000104833	0.000138966	D_0__Bacteria	D_1__Actinobacteria	D_2__Actinobacteria	D_3__Streptosporangiales	D_4__Thermomonosporaceae	D_5__Actinocorallia	D_6__uncultured bacterium
New.ReferenceOTU2121	6.4e-05	0.000113565	0.000119328	D_0__Bacteria	D_1__Chloroflexi	D_2__Ktedonobacteria	D_3__C0119	D_4__uncultured soil bacterium	D_5__uncultured soil bacterium	D_6__uncultured soil bacterium
New.ReferenceOTU2181	0.000128969	6.93e-05	5.04e-05	D_0__Bacteria	D_1__Proteobacteria	D_2__Gammaproteobacteria	D_3__Xanthomonadales	D_4__Xanthomonadaceae	D_5__uncultured	D_6__uncultured Xanthomonadaceae bacterium
New.ReferenceOTU2244	2.49e-05	2.34e-05	2.41e-05	D_0__Bacteria	D_1__Planctomycetes	D_2__Phycisphaerae	D_3__WD2101 soil group	D_4__uncultured bacterium	D_5__uncultured bacterium	D_6__uncultured bacterium
New.ReferenceOTU2259	0.000208939	0.000218458	0.000299482	D_0__Bacteria	D_1__Actinobacteria	D_2__Thermoleophilia	D_3__Gaiellales	D_4__uncultured	D_5__uncultured bacterium	D_6__uncultured bacterium
New.ReferenceOTU2343	0.000327202	0.000204083	0.000214414	D_0__Bacteria	D_1__Gemmatimonadetes	D_2__Gemmatimonadetes	D_3__Gemmatimonadales	D_4__Gemmatimonadaceae	D_5__Gemmatimonas	D_6__uncultured Gemmatimonadetes bacterium
New.ReferenceOTU2401	0.00250717	0.00263655	0.00157514	D_0__Bacteria	D_1__Verrucomicrobia	D_2__OPB35 soil group	D_3__uncultured bacterium	D_4__uncultured bacterium	D_5__uncultured bacterium	D_6__uncultured bacterium
New.ReferenceOTU2457	0.000480875	0.000375511	0.000329147	D_0__Bacteria	D_1__Candidate division WS3	D_2__uncultured bacterium	D_3__uncultured bacterium	D_4__uncultured bacterium	D_5__uncultured bacterium	D_6__uncultured bacterium
New.ReferenceOTU2739	0.00077195	0.000496236	0.00117633	D_0__Bacteria	D_1__Proteobacteria	D_2__Alphaproteobacteria	D_3__Rickettsiales	D_4__mitochondria	D_5__Aspergillus niger	D_6__Aspergillus niger
New.ReferenceOTU300	0.000294269	0.00058019	0.000244361	D_0__Bacteria	D_1__Bacteroidetes	D_2__Sphingobacteriia	D_3__Sphingobacteriales	D_4__AKYH767	D_5__uncultured soil bacterium	D_6__uncultured soil bacterium
New.ReferenceOTU3144	3.03e-05	1.35e-05	1.5e-05	D_0__Bacteria	D_1__Proteobacteria	D_2__Deltaproteobacteria	D_3__Bdellovibrionales	D_4__Bdellovibrionaceae	D_5__OM27 clade	D_6__uncultured bacterium
New.ReferenceOTU324	7.62e-05	4.65e-05	3.61e-05	D_0__Bacteria	D_1__Proteobacteria	D_2__Deltaproteobacteria	D_3__Myxococcales	D_4__Polyangiaceae	D_5__Sorangium	D_6__uncultured bacterium
New.ReferenceOTU3325	0.000157257	0.000204638	0.000249955	D_0__Bacteria	D_1__Proteobacteria	D_2__Alphaproteobacteria	D_3__Rhizobiales	D_4__Methylocystaceae	D_5__Methylosinus	D_6__uncultured Methylocystaceae bacterium
New.ReferenceOTU3440	8.83e-05	0.000143631	0.000187203	D_0__Bacteria	D_1__Chloroflexi	D_2__Ktedonobacteria	D_3__B12-WMSP1	D_4__uncultured bacterium	D_5__uncultured bacterium	D_6__uncultured bacterium
New.ReferenceOTU3522	0.000493753	0.000401217	0.000470137	D_0__Bacteria	D_1__Actinobacteria	D_2__Thermoleophilia	D_3__Solirubrobacterales	D_4__YNPFFP1	D_5__uncultured bacterium	D_6__uncultured bacterium
New.ReferenceOTU3762	0.00010157	0.000233157	8.94e-05	D_0__Bacteria	D_1__Bacteroidetes	D_2__Sphingobacteriia	D_3__Sphingobacteriales	D_4__PHOS-HE51	D_5__uncultured bacterium	D_6__uncultured bacterium
New.ReferenceOTU3774	0.000191757	0.000235013	0.000282236	D_0__Bacteria	D_1__Bacteroidetes	D_2__Cytophagia	D_3__Cytophagales	D_4__Cytophagaceae	D_5__uncultured	D_6__uncultured bacterium
New.ReferenceOTU3884	0.000242419	0.000140931	0.000152338	D_0__Bacteria	D_1__Gemmatimonadetes	D_2__Gemmatimonadetes	D_3__Gemmatimonadales	D_4__Gemmatimonadaceae	D_5__uncultured	D_6__uncultured bacterium
New.ReferenceOTU3887	0.000230214	0.000254336	0.000350922	D_0__Bacteria	D_1__Actinobacteria	D_2__MB-A2-108	D_3__uncultured Micromonospora sp.	D_4__uncultured Micromonospora sp.	D_5__uncultured Micromonospora sp.	D_6__uncultured Micromonospora sp.
New.ReferenceOTU3889	0.000189215	0.000145149	0.000181717	D_0__Bacteria	D_1__Proteobacteria	D_2__Deltaproteobacteria	D_3__Myxococcales	D_4__uncultured	D_5__uncultured bacterium	D_6__uncultured bacterium
New.ReferenceOTU4125	3.93e-05	5.19e-05	8.65e-05	D_0__Bacteria	D_1__Actinobacteria	D_2__Thermoleophilia	D_3__Solirubrobacterales	D_4__Solirubrobacteraceae	D_5__Solirubrobacter	D_6__uncultured bacterium
New.ReferenceOTU4143	0.000913779	0.00095203	0.00126524	D_0__Bacteria	D_1__Actinobacteria	D_2__Thermoleophilia	D_3__Gaiellales	D_4__uncultured	D_5__uncultured bacterium	D_6__uncultured bacterium
New.ReferenceOTU4346	0.000239722	0.000309112	0.000316541	D_0__Bacteria	D_1__Proteobacteria	D_2__Alphaproteobacteria	D_3__Rhodospirillales	D_4__Acetobacteraceae	D_5__Acidocella	D_6__uncultured soil bacterium
New.ReferenceOTU4370	1.65e-05	7.51e-05	3.91e-05	D_0__Bacteria	D_1__Proteobacteria	D_2__Betaproteobacteria	D_3__Burkholderiales	D_4__Burkholderiaceae	D_5__Burkholderia	D_6__uncultured beta proteobacterium
New.ReferenceOTU4462	0.000156869	0.000121564	9.44e-05	D_0__Bacteria	D_1__Planctomycetes	D_2__OM190	D_3__uncultured bacterium	D_4__uncultured bacterium	D_5__uncultured bacterium	D_6__uncultured bacterium
New.ReferenceOTU4544	0.000151338	0.0001241	0.000178232	D_0__Bacteria	D_1__Actinobacteria	D_2__Actinobacteria	D_3__Frankiales	D_4__Acidothermaceae	D_5__Acidothermus	D_6__uncultured bacterium
New.ReferenceOTU459	5.82e-05	5.2e-05	0.000112715	D_0__Bacteria	D_1__Actinobacteria	D_2__Actinobacteria	D_3__Streptosporangiales	D_4__Thermomonosporaceae	D_5__Actinomadura	D_6__Thermomonosporaceae bacterium PENDO-1810
New.ReferenceOTU4627	0.000156585	0.000259855	0.000126124	D_0__Bacteria	D_1__Proteobacteria	D_2__Deltaproteobacteria	D_3__Myxococcales	D_4__Phaselicystidaceae	D_5__Phaselicystis	D_6__uncultured bacterium
New.ReferenceOTU4657	0.0053857	0.0039335	0.00580415	D_0__Bacteria	D_1__Actinobacteria	D_2__Thermoleophilia	D_3__Solirubrobacterales	D_4__Patulibacteraceae	D_5__Patulibacter	D_6__uncultured bacterium
New.ReferenceOTU4825	0.000286437	0.000266386	0.000149796	D_0__Bacteria	D_1__Verrucomicrobia	D_2__OPB35 soil group	D_3__uncultured Verrucomicrobia bacterium	D_4__uncultured Verrucomicrobia bacterium	D_5__uncultured Verrucomicrobia bacterium	D_6__uncultured Verrucomicrobia bacterium
New.ReferenceOTU5354	3.87e-05	2.96e-05	3.56e-05	D_0__Bacteria	D_1__Planctomycetes	D_2__Phycisphaerae	D_3__WD2101 soil group	D_4__uncultured bacterium	D_5__uncultured bacterium	D_6__uncultured bacterium
New.ReferenceOTU5438	0.000192559	0.00010796	9.5e-05	D_0__Bacteria	D_1__Gemmatimonadetes	D_2__Gemmatimonadetes	D_3__Gemmatimonadales	D_4__Gemmatimonadaceae	D_5__Gemmatimonas	D_6__uncultured bacterium
New.ReferenceOTU5567	0.000279592	0.000205597	0.000332602	D_0__Bacteria	D_1__Actinobacteria	D_2__Thermoleophilia	D_3__Solirubrobacterales	D_4__Solirubrobacteraceae	D_5__Solirubrobacter	D_6__bacterium Ellin5201
New.ReferenceOTU5621	6.25e-05	0.000110882	0.000204433	D_0__Bacteria	D_1__Proteobacteria	D_2__Alphaproteobacteria	D_3__Rickettsiales	D_4__mitochondria	D_5__Zymoseptoria tritici	D_6__Zymoseptoria tritici
New.ReferenceOTU5622	0.000265417	0.000292461	0.000218302	D_0__Bacteria	D_1__Verrucomicrobia	D_2__Opitutae	D_3__vadinHA64	D_4__uncultured bacterium	D_5__uncultured bacterium	D_6__uncultured bacterium
New.ReferenceOTU5920	0.000556483	0.000511119	0.00023589	D_0__Bacteria	D_1__Acidobacteria	D_2__Holophagae	D_3__Subgroup 7	D_4__uncultured bacterium	D_5__uncultured bacterium	D_6__uncultured bacterium
New.ReferenceOTU5966	0.000100949	0.000189755	0.000135442	D_0__Bacteria	D_1__Bacteroidetes	D_2__Cytophagia	D_3__Cytophagales	D_4__Cytophagaceae	D_5__uncultured	D_6__uncultured bacterium
New.ReferenceOTU6034	0.000147718	6.68e-05	7.7e-05	D_0__Bacteria	D_1__Gemmatimonadetes	D_2__Gemmatimonadetes	D_3__Gemmatimonadales	D_4__Gemmatimonadaceae	D_5__Gemmatimonas	D_6__uncultured bacterium
New.ReferenceOTU6057	1.98e-05	1.23e-05	1.76e-05	D_0__Bacteria	D_1__Proteobacteria	D_2__Alphaproteobacteria	D_3__Sphingomonadales	D_4__Sphingomonadaceae	D_5__Sphingomonas	D_6__uncultured Sphingomonadaceae bacterium
New.ReferenceOTU6217	0.000126523	0.000145982	0.000169682	D_0__Bacteria	D_1__Verrucomicrobia	D_2__Spartobacteria	D_3__Chthoniobacterales	D_4__DA101 soil group	D_5__uncultured bacterium	D_6__uncultured bacterium
New.ReferenceOTU6340	0.000812837	0.000823574	0.00122022	D_0__Bacteria	D_1__Actinobacteria	D_2__Thermoleophilia	D_3__Gaiellales	D_4__uncultured	D_5__uncultured actinobacterium	D_6__uncultured actinobacterium
New.ReferenceOTU6389	0.000390021	0.000181869	0.000264212	D_0__Bacteria	D_1__Planctomycetes	D_2__OM190	D_3__uncultured bacterium	D_4__uncultured bacterium	D_5__uncultured bacterium	D_6__uncultured bacterium
New.ReferenceOTU6441	0.00109205	0.000828824	0.00138934	D_0__Bacteria	D_1__Actinobacteria	D_2__Actinobacteria	D_3__Frankiales	D_4__Acidothermaceae	D_5__Acidothermus	D_6__uncultured bacterium
New.ReferenceOTU6443	0.000169236	6.11e-05	5.99e-05	D_0__Bacteria	D_1__Gemmatimonadetes	D_2__Gemmatimonadetes	D_3__Gemmatimonadales	D_4__Gemmatimonadaceae	D_5__Gemmatimonas	D_6__uncultured Gemmatimonadetes bacterium
New.ReferenceOTU6537	0.000577408	0.000592833	0.000764247	D_0__Bacteria	D_1__Actinobacteria	D_2__Thermoleophilia	D_3__Gaiellales	D_4__uncultured	D_5__uncultured bacterium	D_6__uncultured bacterium
New.ReferenceOTU6613	0.000974403	0.00109213	0.00161737	D_0__Bacteria	D_1__Actinobacteria	D_2__Actinobacteria	D_3__Micrococcales	D_4__Cellulomonadaceae	D_5__Cellulomonas	D_6__Cellulomonas xylanilytica
New.ReferenceOTU6692	0.00111374	0.000792251	0.000511087	D_0__Bacteria	D_1__Candidate division WS3	D_2__uncultured bacterium	D_3__uncultured bacterium	D_4__uncultured bacterium	D_5__uncultured bacterium	D_6__uncultured bacterium
New.ReferenceOTU6791	0.00022222	0.000153804	0.000237934	D_0__Bacteria	D_1__Actinobacteria	D_2__Actinobacteria	D_3__Kineosporiales	D_4__Kineosporiaceae	D_5__Angustibacter	D_6__uncultured bacterium
New.ReferenceOTU6909	0.000168137	7.22e-05	7.85e-05	D_0__Bacteria	D_1__Gemmatimonadetes	D_2__Gemmatimonadetes	D_3__Gemmatimonadales	D_4__Gemmatimonadaceae	D_5__Gemmatimonas	D_6__uncultured bacterium
New.ReferenceOTU6938	0.000118284	0.000217901	0.000422365	D_0__Bacteria	D_1__Proteobacteria	D_2__Alphaproteobacteria	D_3__Rickettsiales	D_4__mitochondria	D_5__Glarea lozoyensis 74030	D_6__Glarea lozoyensis 74030
New.ReferenceOTU7032	0.000152287	7.67e-05	6.97e-05	D_0__Bacteria	D_1__Acidobacteria	D_2__Subgroup 22	D_3__uncultured bacterium	D_4__uncultured bacterium	D_5__uncultured bacterium	D_6__uncultured bacterium
New.ReferenceOTU7310	0.000104543	0.000244246	0.000222208	D_0__Bacteria	D_1__Verrucomicrobia	D_2__Opitutae	D_3__Opitutales	D_4__Opitutaceae	D_5__Opitutus	D_6__uncultured proteobacterium
New.ReferenceOTU7367	3.7e-05	3.12e-05	5.34e-05	D_0__Bacteria	D_1__Actinobacteria	D_2__Thermoleophilia	D_3__Solirubrobacterales	D_4__Solirubrobacteraceae	D_5__Solirubrobacter	D_6__uncultured bacterium
New.ReferenceOTU7507	0.000658549	0.000477082	0.000539505	D_0__Bacteria	D_1__Actinobacteria	D_2__Thermoleophilia	D_3__Solirubrobacterales	D_4__YNPFFP1	D_5__uncultured thermal soil bacterium	D_6__uncultured thermal soil bacterium
New.ReferenceOTU7714	0.000428656	0.000500619	0.000658521	D_0__Bacteria	D_1__Actinobacteria	D_2__Thermoleophilia	D_3__Gaiellales	D_4__Gaiellaceae	D_5__Gaiella	D_6__uncultured bacterium
New.ReferenceOTU804	0.000220457	0.000148912	0.000166143	D_0__Bacteria	D_1__Actinobacteria	D_2__Actinobacteria	D_3__Frankiales	D_4__Acidothermaceae	D_5__Acidothermus	D_6__uncultured bacterium
New.ReferenceOTU852	7.17e-05	3.46e-05	2.42e-05	D_0__Bacteria	D_1__Candidate division WS3	D_2__uncultured bacterium	D_3__uncultured bacterium	D_4__uncultured bacterium	D_5__uncultured bacterium	D_6__uncultured bacterium
New.ReferenceOTU86	0.000140849	0.000201946	9.02e-05	D_0__Bacteria	D_1__Bacteroidetes	D_2__Sphingobacteriia	D_3__Sphingobacteriales	D_4__AKYH767	D_5__uncultured bacterium	D_6__uncultured bacterium
New.ReferenceOTU870	0.00048912	0.000688352	0.000818341	D_0__Bacteria	D_1__Actinobacteria	D_2__Thermoleophilia	D_3__Gaiellales	D_4__uncultured	D_5__uncultured Solirubrobacter sp.	D_6__uncultured Solirubrobacter sp.
New.ReferenceOTU891	0.000449668	0.000451031	0.000631771	D_0__Bacteria	D_1__Actinobacteria	D_2__Thermoleophilia	D_3__Gaiellales	D_4__uncultured	D_5__uncultured bacterium	D_6__uncultured bacterium
New.ReferenceOTU913	6.73e-05	3.52e-05	4.3e-05	D_0__Bacteria	D_1__Gemmatimonadetes	D_2__Gemmatimonadetes	D_3__Gemmatimonadales	D_4__Gemmatimonadaceae	D_5__Gemmatimonas	D_6__uncultured bacterium
New.ReferenceOTU951	0.000136651	0.000132335	0.000122047	D_0__Bacteria	D_1__Verrucomicrobia	D_2__OPB35 soil group	D_3__uncultured bacterium	D_4__uncultured bacterium	D_5__uncultured bacterium	D_6__uncultured bacterium
New.ReferenceOTU98	0.000174909	0.000203539	0.000262175	D_0__Bacteria	D_1__Actinobacteria	D_2__Thermoleophilia	D_3__Gaiellales	D_4__uncultured	D_5__uncultured bacterium	D_6__uncultured bacterium
